# Supplementary material for: Identification of Candidate B-Lymphoma Genes by Cross-Species Gene Expression Profiling
Source: PLoS One. 2013 Oct 9;8(10):e76889. doi: 10.1371/journal.pone.0076889 (PMC3793908; doi:10.1371/journal.pone.0076889)
Supplement: Table S1 — Sequences used for quantitative RT-PCR. (XLSX) [file pone.0076889.s004.xlsx]

## Sheet: Sheet1
Table S1. Sequences used for quantitative RT-PCR.
Gene Symbol	Product	Sequence 5' to 3'
AURKB	Forward primer	TGGAAACGTGTACTTGGCTC
AURKB	Reverse primer	AGGATGTTGGGATGGTGC
AURKB	Probe	56-FAM/CATTTCATCGTGGCGCTCAAGGTC/3IABkFQ
Aurkb	Forward primer	AGGGAGAACTGAAGATTGCAG
Aurkb	Reverse primer	CCCGATGCACCATAGATCTAC
Aurkb	Probe	56-FAM/CTGAGGAGGAAGACCATGTGCGG/3IABkFQ
BCAT1	Forward primer	AATCCCAAGTATGTAAGAGCCTG
BCAT1	Reverse primer	AAGAGATGAGCCGTAATTCCC
BCAT1	Probe	56-FAM/TTGCAGTCCCCAGTTCCACCTT/3IABLFQ
Bcat1	Forward primer	CAGCTTCTACAGATCGACCAAG
Bcat1	Reverse primer	GGCTCAGGATCACAAAGAGTAG
Bcat1	Probe	56-FAM/CCTCTACATCCGCCCCACATTTATCG/3IABLFQ
BIRC5	Forward primer	CAAGGAGCTGGAAGGCTG
BIRC5	Reverse primer	TTCTTGGCTCTTTCTCTGTCC
BIRC5	Probe	56-FAM/CATTCGTCCGGTTGCGCTTTCC/3IABLFQ
Birc5	Forward primer	AAGGAATTGGAAGGCTGGG
Birc5	Reverse primer	TTCTTGACAGTGAGGAAGGC
Birc5	Probe	56-FAM/ACCCGATGACAACCCGATAGAGGA/3IABLFQ
BUB1B	Forward primer	CCGAGTCTCAGAAAATACCAGG
BUB1B	Reverse primer	AAATGGAGAAAGGTACACTGGG
BUB1B	Probe	56-FAM/TGCGGAGAACATTTGGCAGGAAC/3IABLFQ
Bub1b	Forward primer	CCATCAAAGGCTTTCAGCTTC
Bub1b	Reverse primer	CCACAGAAAACTCCGCAAAAG
Bub1b	Probe	56-FAM/ACCCTGGTGTTCACAGTATCGCC/3IABLFQ
FOSB	Forward primer	AGCTAAATGCAGGAACCGG
FOSB	Reverse primer	ACCAGCACAAACTCCAGAC
FOSB	Probe	56-FAM/CTCCAACTGATCTGTCTCCGCCT/3IABLFQ
Fosb	Forward primer	AGTCTCAGTACCTGTCTTCGG
Fosb	Reverse primer	CACGAGCCACTGAAGATCC
Fosb	Probe	56-FAM/TCACCGCAATCACAACCAGCC/3IABLFQ
FOXM1	Forward primer	ACC GCT ACT TGA CAT TGG AC
FOXM1	Reverse primer	GGG AGT TCG GTT TTG ATG GTC
FOXM1	Probe	56-FAM/AGCTCTGGATTCGGTCGTTTCTGC/3IABkFQ
HPRT1	Forward primer	TGCTGAGGATTTGGAAAGGG
HPRT1	Reverse primer	ACAGAGGGCTACAATGTGATG
HPRT1	Probe	56-FAM/AGGACTGAACGTCTTGCTCGAGATG/3IABLFQ
Hprt	Forward primer	CCCCAAAATGGTTAAGGTTGC
Hprt	Reverse primer	AACAAAGTCTGGCCTGTATCC
Hprt	Probe	56-FAM/CTTGCTGGTGAAAAGGACCTCTCGAA/3IABLFQ
MAP3K1	Forward primer	TGATGTATGGAGTGTTGGCTG
MAP3K1	Reverse primer	AATGTGAAGGGATCGATGGAG
MAP3K1	Probe	56-FAM/TCCATGGTGGTTTTGCACAAGCC/3IABLFQ
Map3k1	Forward primer	GGACTGGGACTTTAATGGCTG
Map3k1	Reverse primer	GATGTTTGGATGGTTGAGGTG
Map3k1	Probe	56-FAM/TGGTGGAAGCGTTGAGGGAAGAG/3IABLFQ
PBK	Forward primer	CCAACTATAAATATCCCGGCCTC
PBK	Reverse primer	CCCAAGGAGAATGAGACAAACC
PBK	Probe	56-FAM/ACACATTTACCCCAGTACCAAAGCCA/3IABLFQ
Pbk	Forward primer	TCCACACGTCAATCTTCCAG
Pbk	Reverse primer	GAGTCATCCAGCTCTTCCATG
Pbk	Probe	56-FAM/ATTATGCAGCTCTGGGGACAAGGC/3IABLFQ
RACGAP1	Forward primer	GGTGGATGTAGAGATCAAACGG
RACGAP1	Reverse primer	TCCTCGCTTAGTTGAATGCTG
RACGAP1	Probe	56-FAM/TGACTGCGAAAAGCTGGAACGACA/3IABLFQ
Racgap1	Forward primer	CCAAGAGAACATAGACAGCCAG
Racgap1	Reverse primer	TGACAGGGAACTTGATAAAGGAG
Racgap1	Probe	56-FAM/ACCACGCACACCAGACGTTAAAGT/3IABLFQ
RIN3	Forward primer	CATCAAAACATGCCCGGTG
RIN3	Reverse primer	GAGAAGGAAAGTGGACACAGAG
RIN3	Probe	56-FAM/CGAACCAGGAACATCCCAGCCA/3IABLFQ
Rin3	Forward primer	GCTGAGGTGCTGGAGTAC
Rin3	Reverse primer	CGTAGAGTGAAGGGCAGTAAG
Rin3	Probe	56-FAM/ACCTGGAAGGCTCAGTTCTTGTGTT/3IABLFQ
