# Supplementary material for: Identification of Candidate B-Lymphoma Genes by Cross-Species Gene Expression Profiling
Source: PLoS One. 2013 Oct 9;8(10):e76889. doi: 10.1371/journal.pone.0076889 (PMC3793908; doi:10.1371/journal.pone.0076889)
Supplement: Table S2 — Concordant, differential probesets (n=183) and genes (n=130) in human DLBCL and mouse iMycBCL. (XLS) [file pone.0076889.s005.xls]

## Sheet: Suppl Table 1
Supplementary Table 1. Concordant, differential probesets (n=183) and genes (n=130) in human DLBCL and mouse iMycBCL.
Gene Symbol 1	Gene Name 1	Human Probeset ID	p 2	Fold Change 2	Mouse Probeset ID	p 2	Fold Change 3
ADD1	adducin 1 (alpha)	208030_s_at	0.00280436	-2.54979	1450054_at	0.00216653	-2.12815
ADD1	adducin 1 (alpha)	214726_x_at	0.00306366	-1.87795
ADD1	adducin 1 (alpha)	214736_s_at	0.00227604	-2.47351
ARHGAP5	Rho GTPase activating protein 5	235635_at	0.00359003	-1.374	1457410_at	0.00903009	-1.38656
ATP5G3	ATP synthase, H+ transporting, mitochondrial F0 complex, subunit C3 (subunit 9)	207508_at	0.00456182	2.36563	1454661_at	0.00924073	1.49243
ATP5G3	ATP synthase, H+ transporting, mitochondrial F0 complex, subunit C3 (subunit 9)	207507_s_at	0.00758527	2.18695
ATP5J	ATP synthase, H+ transporting, mitochondrial F0 complex, subunit F6	202325_s_at	0.00913742	2.08613	1416143_at	0.00160806	1.87189
AURKB	aurora kinase B	209464_at	0.00101458	8.9369	1451246_s_at	0.00281437	4.53886
BCAT1	branched chain amino-acid transaminase 1, cytosolic	226517_at	0.000933745	33.8023	1450871_a_at	0.0024001	10.2415
BCAT1	branched chain amino-acid transaminase 1, cytosolic	225285_at	0.00167034	22.6975
BEND5	BEN domain containing 5	1558476_at	0.00204772	-1.66009	1435351_at	0.00437007	-4.70136
BIRC5	baculoviral IAP repeat-containing 5	202095_s_at	0.000134902	12.6288	1424278_a_at	0.00163158	3.69432
BIRC5	baculoviral IAP repeat-containing 5	202094_at	0.0060477	3.34126
BOLA3	bolA homolog 3 (E. coli)	227291_s_at	0.000938668	3.16941	1433970_at	0.00531878	2.12524
BRCA1	breast cancer 1, early onset	204531_s_at	0.00321482	4.29775	1451417_at	0.00308033	1.83089
BTNL2	butyrophilin-like 2 (MHC class II associated)	221457_s_at	0.00421818	-1.18752	1442199_at	0.00124783	-1.48328
BUB1B	budding uninhibited by benzimidazoles 1 homolog beta (yeast)	203755_at	0.000130075	20.1982	1447363_s_at	0.00114234	7.06458
C11orf35	chromosome 11 open reading frame 35	236050_at	0.00994589	-1.58685	1430017_at	0.00085073	-1.60307
C14orf156	chromosome 14 open reading frame 156	221434_s_at	0.00110514	2.90727	1428554_a_at	0.00287094	3.21311
C17orf42	chromosome 17 open reading frame 42	219146_at	0.000551176	2.79919	1452256_at	0.00510697	1.88774
CCDC62	coiled-coil domain containing 62	231567_s_at	0.00611467	-1.58728	1458644_at	0.00238053	-1.30203
CCDC99	coiled-coil domain containing 99	221685_s_at	0.00141316	2.9024	1424971_at	0.00688855	2.4362
CCNA2	cyclin A2	203418_at	1.1083e-05	12.8159	1417911_at	0.00125396	3.6202
CCNA2	cyclin A2	213226_at	2.13546e-05	6.71096
CCNB2	cyclin B2	202705_at	1.72919e-05	22.6712	1450920_at	0.00738536	2.97961
CCT2	chaperonin containing TCP1, subunit 2 (beta)	201947_s_at	0.00524399	1.70014	1433535_x_at	0.00239418	1.48183
CCT3	chaperonin containing TCP1, subunit 3 (gamma)	200910_at	0.00134262	2.3625	1459987_s_at	0.00570745	2.3768
CCT5	chaperonin containing TCP1, subunit 5 (epsilon)	208696_at	0.000551176	2.21729	1417258_at	0.00503276	1.77513
CDCA3	cell division cycle associated 3	223307_at	0.000878102	9.74184	1452040_a_at	0.00102617	2.98859
CDCA3	cell division cycle associated 3	221436_s_at	0.00705485	4.56881
CDCA8	cell division cycle associated 8	221520_s_at	0.00402443	5.74049	1436847_s_at	0.00165333	3.86392
CDK1	cyclin-dependent kinase 1	203213_at	1.03521e-05	42.7182	1448314_at	0.000295051	5.39102
CDK1	cyclin-dependent kinase 1	203214_x_at	1.42497e-05	19.0935
CDK1	cyclin-dependent kinase 1	210559_s_at	7.47123e-06	25.9801
CDK17	cyclin-dependent kinase 17	206474_at	0.0099118	-1.43101	1446272_at	0.00032279	-1.32159
CENPA	centromere protein A	204962_s_at	0.000535217	10.2036	1450842_a_at	0.00196212	2.89826
CHCHD1	coiled-coil-helix-coiled-coil-helix domain containing 1	226896_at	0.0034139	1.94278	1416938_at	0.00012136	2.3007
CKS1B	CDC28 protein kinase regulatory subunit 1B	201897_s_at	0.00621496	2.95613	1448441_at	0.00101028	5.13794
CKS2	CDC28 protein kinase regulatory subunit 2	204170_s_at	0.000113315	15.5103	1417458_s_at	0.00225811	3.21957
CLCF1	cardiotrophin-like cytokine factor 1	219500_at	0.000288691	-2.13699	1450262_at	0.000451414	-2.08038
COBLL1	COBL-like 1	203641_s_at	0.00867344	-8.74484	1458097_at	0.000175705	-3.09662
COBLL1	COBL-like 1	211032_at	0.00939334	-1.34171
COBLL1	COBL-like 1	215393_s_at	0.00593936	-1.64953
COBLL1	COBL-like 1	229598_at	0.00173025	-2.16584
COX5A	cytochrome c oxidase subunit Va	203663_s_at	0.00739603	2.55391	1448153_at	0.00104386	1.68485
COX5B	cytochrome c oxidase subunit Vb	211025_x_at	0.0076931	1.55462	1456588_x_at	0.00995316	1.61981
COX5B	cytochrome c oxidase subunit Vb	202343_x_at	0.00648689	1.46557
CTPS	CTP synthase	202613_at	0.000933745	5.71327	1416563_at	0.000113528	3.98003
DAZAP1	DAZ associated protein 1	218443_s_at	0.00328501	1.82533	1419275_at	0.00787006	1.59958
DDX50	DEAD (Asp-Glu-Ala-Asp) box polypeptide 50	1568814_at	0.00199555	-1.66108	1453852_at	0.0036426	-1.88705
DHX57	DEAH (Asp-Glu-Ala-Asp/His) box polypeptide 57	244784_at	0.00279482	-1.35132	1426907_s_at	0.0036426	-3.42751
DOCK11	dedicator of cytokinesis 11	238356_at	0.000175935	-2.39087	1443467_at	0.000653569	-2.33853
DOCK2	dedicator of cytokinesis 2	1554325_at	0.00718902	-1.2219	1438334_at	0.000240019	-3.97359
EIF2S1	eukaryotic translation initiation factor 2, subunit 1 alpha, 35kDa	201144_s_at	0.00450202	1.8553	1452662_a_at	0.00987424	2.77532
EPB41	erythrocyte membrane protein band 4.1 (elliptocytosis 1, RH-linked)	1554481_a_at	0.00322309	-2.19882	1458807_at	0.000158838	-1.63397
ESPL1	extra spindle pole bodies homolog 1 (S. cerevisiae)	38158_at	0.00102079	4.42069	1433862_at	0.000601375	4.79218
ESPL1	extra spindle pole bodies homolog 1 (S. cerevisiae)	204817_at	0.00455813	3.23363
EZH1	enhancer of zeste homolog 1 (Drosophila)	203249_at	0.00155611	-1.80275	1449023_a_at	0.00301888	-2.13506
EZH1	enhancer of zeste homolog 1 (Drosophila)	32259_at	0.00231954	-1.78418
FABP5	fatty acid binding protein 5 (psoriasis-associated)	202345_s_at	0.000352392	12.4662	1416022_at	0.00561975	20.8241
FAM65B	family with sequence similarity 65, member B	206707_x_at	0.000215572	-7.3397	1460555_at	0.00127556	-8.92638
FKBP1A	FK506 binding protein 1A, 12kDa	200709_at	0.000472241	2.61185	1456196_x_at	0.00168592	2.5579
FKBP1A	FK506 binding protein 1A, 12kDa	210186_s_at	0.00818983	2.03227
FKBP1A	FK506 binding protein 1A, 12kDa	214119_s_at	0.000785198	2.2745
FOSB	FBJ murine osteosarcoma viral oncogene homolog B	202768_at	3.3741e-05	-11.8256	1422134_at	0.000570935	-5.19183
GATAD2A	GATA zinc finger domain containing 2A	236932_s_at	0.009371	-1.18629	1455505_at	0.00354002	-1.52761
GMNN	geminin, DNA replication inhibitor	218350_s_at	0.000628841	10.7831	1417506_at	0.000295051	2.89295
HECA	headcase homolog (Drosophila)	230529_at	8.68817e-05	-13.5736	1434478_at	0.00315176	-2.61274
HMGA1	high mobility group AT-hook 1	206074_s_at	0.00667365	3.87023	1416184_s_at	0.00319785	3.74534
HMGB3	high-mobility group box 3	203744_at	0.0023661	5.25005	1416155_at	0.00690292	3.52128
HSPD1	heat shock 60kDa protein 1 (chaperonin)	200807_s_at	0.000347637	2.69037	1426351_at	0.00220264	2.57568
HSPD1	heat shock 60kDa protein 1 (chaperonin)	200806_s_at	0.00507094	2.40974
ITGB3	integrin, beta 3 (platelet glycoprotein IIIa, antigen CD61)	211579_at	0.00629057	-1.21842	1455257_at	0.00127556	-2.21419
JMJD1C	jumonji domain containing 1C	228793_at	0.0016841	-2.87774	1448049_at	0.000380079	-3.13844
JMJD1C	jumonji domain containing 1C	221763_at	0.00278952	-2.30121
JMJD1C	jumonji domain containing 1C	241661_at	0.00172671	-1.90684
KDM4C	lysine (K)-specific demethylase 4C	214861_at	0.00741716	-1.96568	1424458_at	0.00029668	-2.54727
KIAA1267	KIAA1267	225117_at	0.00672241	-1.60037	1457062_at	0.00622018	-3.10078
KIAA1524	KIAA1524	231855_at	0.00409783	1.78737	1449699_s_at	0.00117486	5.25353
KIAA1524	KIAA1524	1553810_a_at	0.00171039	1.31555
KIF18B	kinesin family member 18B	222039_at	0.00012731	12.6961	1453226_at	0.00110617	3.12993
KIF20A	kinesin family member 20A	218755_at	0.000376449	6.5064	1449207_a_at	0.00465892	4.68061
KPNA2	karyopherin alpha 2 (RAG cohort 1, importin alpha 1)	201088_at	2.04727e-05	7.38058	1415860_at	0.000521413	2.73894
KPNA2	karyopherin alpha 2 (RAG cohort 1, importin alpha 1)	211762_s_at	6.67981e-05	6.90335
LDHA	lactate dehydrogenase A	200650_s_at	0.000506524	3.65379	1419737_a_at	0.00191287	2.73625
LGALS3	lectin, galactoside-binding, soluble, 3	208949_s_at	0.00204772	29.3268	1426808_at	0.00855599	3.48339
LOC10431 /// TIMM23	translocase of inner mitochondrial membrane 23 homolog (yeast)-like /// transloc	225535_s_at	0.000316907	3.10396	1416485_at	0.00191632	2.11945
LOC10431 /// TIMM23	translocase of inner mitochondrial membrane 23 homolog (yeast)-like /// transloc	218118_s_at	0.00035284	2.72175
LOC10431 /// TIMM23 /// TIMM23B	translocase of inner mitochondrial membrane 23 homolog (yeast)-like /// transloc	218119_at	0.00338445	1.98542
LYAR	Ly1 antibody reactive homolog (mouse)	223414_s_at	0.00913742	1.92554	1417511_at	0.00266891	4.15009
LYRM5	LYR motif containing 5	231640_at	0.00897099	-1.34609	1459793_s_at	0.00130729	-1.31176
LYST	lysosomal trafficking regulator	215415_s_at	0.000362269	-1.71095	1434674_at	0.000422683	-10.3691
MAP3K1	mitogen-activated protein kinase kinase kinase 1	214786_at	0.000100814	-11.8949	1443540_at	0.00292616	-4.186
MAP3K1	mitogen-activated protein kinase kinase kinase 1	225927_at	0.00477763	-5.03145
MAP3K2	mitogen-activated protein kinase kinase kinase 2	1565131_x_at	0.00440401	-1.46633	1455597_at	0.00631369	-1.732
"MARCH1"	Membrane-associated ring finger (C3HC4) 1	1562338_at	1.29036e-05	-2.32656	1440209_at	0.000444063	-11.4972
MFSD8	major facilitator superfamily domain containing 8	228282_at	0.00675373	-1.82962	1452335_at	0.00398948	-1.38948
MRPS17 /// ZNF713	mitochondrial ribosomal protein S17 /// zinc finger protein 713	218982_s_at	0.0016971	3.42099	1453728_a_at	0.00411804	2.16243
NDC80	NDC80 homolog, kinetochore complex component (S. cerevisiae)	204162_at	5.09114e-05	10.9708	1417445_at	0.00859653	2.49672
NDUFB6	NADH dehydrogenase (ubiquinone) 1 beta subcomplex, 6, 17kDa	203613_s_at	0.00987856	2.09321	1434057_at	0.00213647	2.36136
NDUFC1	NADH dehydrogenase (ubiquinone) 1, subcomplex unknown, 1, 6kDa	203478_at	0.0053702	1.76268	1448284_a_at	0.00502468	2.78516
NEK2	NIMA (never in mitosis gene a)-related kinase 2	204641_at	0.000139072	11.9718	1437580_s_at	0.00443996	3.01309
Nme2	non-metastatic cells 2, protein (NM23B) expressed in	201577_at	0.00276306	4.58244	1448808_a_at	0.00339824	1.52062
NOTCH2	Notch homolog 2 (Drosophila)	202445_s_at	0.000804198	-1.78165	1455556_at	0.00250131	-3.47702
NUP37	nucleoporin 37kDa	218622_at	0.00470194	2.31279	1423969_at	0.00124783	3.16113
ORC6L	origin recognition complex, subunit 6 like (yeast)	219105_x_at	0.00453201	3.4981	1417037_at	0.00139506	2.49495
PACS1	phosphofurin acidic cluster sorting protein 1	220557_s_at	0.00837311	-1.42091	1435762_at	0.000761778	-3.22412
PARK7	Parkinson disease (autosomal recessive, early onset) 7	200006_at	0.00351003	1.69929	1456194_a_at	0.00664598	2.02089
PBK	PDZ binding kinase	219148_at	0.00141575	19.2263	1448627_s_at	0.00132835	6.98662
PBXIP1	pre-B-cell leukemia homeobox interacting protein 1	207838_x_at	0.00679965	-2.02277	1451132_at	0.00170141	-3.14502
PDE7A	phosphodiesterase 7A	224046_s_at	0.00823823	-2.53981	1458218_s_at	0.00642425	-3.90561
PDE7A	Phosphodiesterase 7A	230500_at	0.0078932	-1.20824
PFDN6	prefoldin subunit 6	222029_x_at	0.00171039	2.70134	1415744_at	0.00497198	2.16218
PFDN6	prefoldin subunit 6	233588_x_at	0.00934148	2.28302
PGAM1	phosphoglycerate mutase 1 (brain)	200886_s_at	1.58115e-05	2.83934	1426554_a_at	0.00430291	2.50841
PHC3	polyhomeotic homolog 3 (Drosophila)	215521_at	0.00663929	-2.56216	1455312_at	0.00650747	-3.0796
PHC3	polyhomeotic homolog 3 (Drosophila)	226508_at	0.00230025	-2.23247
PHF1	PHD finger protein 1	40446_at	0.00128698	-2.61108	1416542_at	1.8012e-05	-5.08242
PHF1	PHD finger protein 1	202928_s_at	0.00188771	-2.02456
PIKFYVE	phosphoinositide kinase, FYVE finger containing	1557719_at	0.00829733	-1.87407	1452994_at	0.00295421	-2.96496
PIKFYVE	phosphoinositide kinase, FYVE finger containing	1553917_at	0.0027026	-1.41754
PPA1	pyrophosphatase (inorganic) 1	217848_s_at	0.00425366	2.50812	1416939_at	0.00673967	3.54422
PPBP	pro-platelet basic protein (chemokine (C-X-C motif) ligand 7)	214146_s_at	0.000917712	-1.43875	1418480_at	0.0026663	-2.24552
PPIL5	peptidylprolyl isomerase (cyclophilin)-like 5	235113_at	0.000288691	3.48721	1452458_s_at	0.000393011	3.84901
PPP3CC	protein phosphatase 3, catalytic subunit, gamma isozyme	213950_s_at	0.00747348	-1.23094	1430025_at	0.00332032	-2.26909
PSMC3IP	PSMC3 interacting protein	213951_s_at	0.00904427	1.91622	1442058_s_at	0.00682754	2.70431
PSMD14	proteasome (prosome, macropain) 26S subunit, non-ATPase, 14	212296_at	7.6835e-05	2.52962	1421751_a_at	0.00503276	1.72287
RABEP2	rabaptin, RAB GTPase binding effector protein 2	74694_s_at	0.00571085	-2.88935	1440795_x_at	0.00413917	-4.73928
RABEP2	rabaptin, RAB GTPase binding effector protein 2	219057_at	0.0016907	-2.08595
RACGAP1	Rac GTPase activating protein 1	222077_s_at	1.45611e-05	12.7901	1451358_a_at	0.00206585	5.10575
RAD51AP1	RAD51 associated protein 1	204146_at	0.00530931	4.04623	1448899_s_at	0.00547807	3.73149
RCC1 /// SNHG3-RCC1	regulator of chromosome condensation 1 /// SNHG3-RCC1 readthrough transcript	206499_s_at	0.00667146	3.19982	1416962_at	0.00745155	3.12354
RDX	radixin	212397_at	0.0016971	4.97774	1448236_at	0.0016317	1.72588
RIN3	Ras and Rab interactor 3	60471_at	0.001015	-4.59666	1434684_at	0.00762884	-4.5757
RIN3	Ras and Rab interactor 3	219456_s_at	0.00082724	-2.05561
RIN3	Ras and Rab interactor 3	219457_s_at	0.00125834	-3.45953
RIN3	Ras and Rab interactor 3	220439_at	0.0024264	-1.77025
RNF215	ring finger protein 215	234461_at	0.00509223	-1.23997	1452756_at	0.00554538	-2.32817
RPS27	ribosomal protein S27	200741_s_at	0.00256829	-1.14405	1460699_at	0.00399244	-1.95953
SAP30	Sin3A-associated protein, 30kDa	204900_x_at	0.00787517	4.64852	1417719_at	0.00411804	3.91873
SENP7	SUMO1/sentrin specific peptidase 7	220735_s_at	0.0020985	-1.94366	1438413_at	0.00109519	-3.73297
SENP7	SUMO1/sentrin specific peptidase 7	223444_at	0.00104825	-1.55167
SFXN1	sideroflexin 1	230069_at	0.000789835	3.74892	1417560_at	0.00447578	2.04431
SFXN1	sideroflexin 1	218392_x_at	0.00139423	2.10506
SPAG5	sperm associated antigen 5	203145_at	0.000225462	6.80712	1433893_s_at	0.00597477	4.73389
TAF9	TAF9 RNA polymerase II, TATA box binding protein (TBP)-associated factor, 32kDa	203893_at	0.0052285	1.75975	1451509_at	0.000803657	3.88052
TESK2	testis-specific kinase 2	205486_at	0.000392296	-3.18058	1426546_at	0.000977307	-1.54869
TIMM8A	translocase of inner mitochondrial membrane 8 homolog A (yeast)	205217_at	0.00693159	1.98001	1416346_at	0.0034361	4.33624
TMEM55B	transmembrane protein 55B	225287_s_at	0.00828167	-2.02815	1454797_at	0.00910226	-2.93647
TMEM63A	transmembrane protein 63A	228549_at	0.000707708	-4.83929	1423871_at	0.00192668	-2.08167
TMEM63A	transmembrane protein 63A	214833_at	0.000806829	-3.22989
TMEM63A	Transmembrane protein 63A	215583_at	0.00209637	-2.00415
TOP2A	topoisomerase (DNA) II alpha 170kDa	201292_at	1.68998e-06	29.7224	1454694_a_at	0.0024451	2.33208
TOP2A	topoisomerase (DNA) II alpha 170kDa	201291_s_at	0.000108844	11.9316
TSGA13	testis specific, 13	1553641_a_at	0.00217903	-1.26053	1420587_at	0.000101993	-2.91641
TTK	TTK protein kinase	204822_at	0.000878102	8.18235	1449171_at	1.55384e-05	6.61096
TUBA1B	tubulin, alpha 1b	201090_x_at	1.77992e-05	3.48494	1423846_x_at	0.000635048	1.63267
TUBA1B	tubulin, alpha 1b	211058_x_at	3.20262e-05	2.99839
TUBA1B	tubulin, alpha 1b	211072_x_at	1.84563e-05	3.17181
TUBA1B	tubulin, alpha 1b	212639_x_at	2.65045e-05	2.86678
TUBA1B	tubulin, alpha 1b	213646_x_at	2.52976e-05	3.22012
UCKL1	uridine-cytidine kinase 1-like 1	232675_s_at	0.00313725	-1.88788	1424646_at	0.00854431	-3.77015
USP32	ubiquitin specific peptidase 32	244871_s_at	0.000510592	-3.03811	1459857_at	0.00371144	-1.61259
VAMP2	vesicle-associated membrane protein 2 (synaptobrevin 2)	201557_at	4.77751e-05	-2.99403	1420834_at	0.00430054	-2.00526
VAMP2	vesicle-associated membrane protein 2 (synaptobrevin 2)	201556_s_at	0.00141575	-2.1374
VAMP2	vesicle-associated membrane protein 2 (synaptobrevin 2)	214792_x_at	0.00496181	-1.89637
VDAC1	voltage-dependent anion channel 1	212038_s_at	0.000506524	3.12255	1437947_x_at	4.86947e-05	2.6113
VDAC1	voltage-dependent anion channel 1	217140_s_at	0.00652664	2.57913
WDFY2	WD repeat and FYVE domain containing 2	1560112_at	1.69668e-05	-5.48592	1434517_at	0.000128404	-3.79986
WDFY2	WD repeat and FYVE domain containing 2	227490_at	0.00291025	-2.09272
YPEL3	yippee-like 3 (Drosophila)	232077_s_at	0.00171783	-4.15426	1426624_a_at	0.00048631	-4.12991
YPEL3	yippee-like 3 (Drosophila)	223179_at	0.0036977	-2.98326
ZMYM5	zinc finger, MYM-type 5	215948_x_at	0.000274223	-2.74912	1445543_at	6.83972e-05	-4.04232
ZMYM5	zinc finger, MYM-type 5	206652_at	0.000733266	-2.28548
ZMYM5	zinc finger, MYM-type 5	206744_s_at	0.000624879	-1.95534
ZMYM6	zinc finger, MYM-type 6	227594_at	0.00227604	-2.74214	1438685_at	6.9774e-05	-3.10875
ZMYM6	zinc finger, MYM-type 6	1561892_at	0.00871554	-1.15479
ZMYM6	zinc finger, MYM-type 6	219925_at	0.00105393	-2.23981
ZNF592	zinc finger protein 592	227507_at	0.00292419	-1.38475	1460620_at	0.00635485	-2.6595
ZNF597	zinc finger protein 597	230542_at	0.0067682	-1.35142	1460589_at	0.00126403	-1.68533
ZWILCH	Zwilch, kinetochore associated, homolog (Drosophila)	218349_s_at	0.00540315	3.79153	1416757_at	0.000897492	3.33767
ZWILCH	Zwilch, kinetochore associated, homolog (Drosophila)	222606_at	0.000755519	3.51325
ZZEF1	zinc finger, ZZ-type with EF-hand domain 1	207190_at	0.000963966	-1.50494	1453583_at	0.00266558	-2.8876
1 Pink and blue denote genes contained in proliferation signatures reported in GSE6136 and GSE4142, respectively. Yellow denotes genes that are less than 2-fold up or down regulated in human and/or mouse tumors.
2 ANOVA results.
3 Positive and negative values indicate up and down regulation in lymphoma compared to normal B cells, respectively.
