# Supplementary material for: Identification of Candidate B-Lymphoma Genes by Cross-Species Gene Expression Profiling
Source: PLoS One. 2013 Oct 9;8(10):e76889. doi: 10.1371/journal.pone.0076889 (PMC3793908; doi:10.1371/journal.pone.0076889)
Supplement: Table S3 — Publicly available datasets used for proliferation comparison. (XLS) [file pone.0076889.s006.xls]

## Sheet: Suppl Table 2
Supplementary Table 2. Datasets used for proliferation comparison.
Dataset	B cell Status	Sample IDs
GSE6136 1	Resting	GSM142398
		GSM142421
	Activated (aIgM, aCD40, IL-4)	GSM142423
		GSM142422
		GSM142399
GSE4142 2	Naïve	GSM94741
		GSM94744
		GSM94745
	Germinal Center	GSM94765
		GSM94766
		GSM94767
1 Luckey et al. PNAS 2006, 103:3304-3309.
2 Lenburg et al. J. Biol. Chem. 2007, 282:4803-4811.
