# Supplementary material for: Identification of Candidate B-Lymphoma Genes by Cross-Species Gene Expression Profiling
Source: PLoS One. 2013 Oct 9;8(10):e76889. doi: 10.1371/journal.pone.0076889 (PMC3793908; doi:10.1371/journal.pone.0076889)
Supplement: Table S4 — DLBCL/iMyc genes also significantly differentially expressed (p≤0.01, 2-fold, Oncomine) in at least two other independent GEP studies. (XLS) [file pone.0076889.s007.xls]

## Sheet: by gene
Supplementary Table 3. DLBCL/iMyc genes also significantly differentially expressed (p≤0.01, 2-fold, Oncomine) in at least two other independent GEP studies.
Gene	DLBCL to Normal		DLBCL to FL				BL to DLBCL		BL to Normal	Frequency of detection
BIRC5	X		X			X			X	3
BUB1B							X		X	2
CCNA2						X	X		X	3
CCNB2							X		X	2
CCT3						X			X	2
CDK1	X		X				X		X	3
CENPA	X	X	X			X	X		X	4
CKS1B	X		X		X	X	X		X	5
CKS2			X			X	X		X	4
CTPS		X				X			X	2
FABP5		X			X				X	2
FAM65B		X		X					X	2
GMNN					X		X			2
HMGA1	X		X			X				2
HSPD1					X	X				2
JMJD1C	X		X			X			X	3
LDHA			X			X			X	3
LGALS3		X			X	X	X		X	4
MAP3K1	X	X	X						X	2
NEK2	X				X	X	X			4
PBK	X						X	X		3
TOP2A	X					X	X		X	4
TTK	X						X			2
Alizadeh et al., 2000
Basso et al., 2005
Lossos et al., 2002
Andreasson et al., 2009
Shipp et al., 2002
Dave et al., 2006
Hummel et al., 2006

## Sheet: by comparison
Supplementary Table 3. DLBCL/iMyc genes also significantly differentially expressed (p≤0.01, 2-fold, Oncomine) in at least two other independent GEP studies.
Comparison	Dataset Reference	Differentially Expressed Gene
DLBCL to Normal	Alizadeh et al., 2000	BIRC5	CDK1	CENPA	CKS1B	HMGA1
	Lymphochip	JMJD1C	MAP3K1	NEK2	PBK	TOP2A
	(2,792 genes)	TTK
	Basso et al., 2005	CENPA	CTPS	FABP5	FAM65B	LGALS3
	Human Genome U95A-Av2 Array	MAP3K1
	(7,820 genes)
DLBCL to FL	Alizadeh et al., 2000	BIRC5	CDK1	CENPA	CKS1B	CKS2
	Lymphochip	HMGA1	JMJD1C	LDHA	MAP3K1
	(2,792 genes)
	Lossos et al., 2002
	Lymphochip plus
	(11,657 genes)
	Andreasson et al. 2009*	CKS1B	FABP5	GMNN	HSPD1	LGALS3
	Affy Human Genome U133 Plus 2.0	NEK2
	(~38,500 genes)
	Shipp et al., 2002	BIRC5	CCNA2	CCT3	CENPA	CKS1B
	Affy HumanGeneFL Array	CKS2	CTPS	HMGA1	HSPD1	JMJD1C
	(4,564 genes)	LDHA	LGALS3	NEK2	TOP2A
DLBCL to Burkitt's	Dave et al., 2006 NEJM	LGALS3
	Lymphochip-like; Affy U133 Plus 2.0
	(2524 genes); (38,500 genes)
Burkitt's to DLBCL	Dave et al., 2006 NEJM	BUB1B	CCNA2	CCNB2	CDK1	CENPA
	Lymphochip-like; Affy U133 Plus 2.0	CKS1B	CKS2	GMNN	NEK2	PBK
	(2524 genes); (38,500 genes)	TOP2A	TTK
	Hummel et al., 2006	PBK
	Human Genome U133A Array
	(12,427 genes)
Burkitt's to Normal	Basso et al., 2005	BIRC5	BUB1B	CCNA2	CCNB2	CCT3
	Human Genome U95A-Av2 Array	CDK1	CENPA	CKS1B	CKS2	CTPS
	(7,820 genes)	FABP5	FAM65B	JMJD1C	LDHA	LGALS3
		MAP3K1	TOP2A
RED = UP in the first compared to the other category
GREEN = DOWN in the first compared to the other category
* separate criteria for inclusion as discussed in the text

## Sheet: number of datasets by gene
Supplementary Table 3. DLBCL/iMyc genes also significantly differentially expressed (p≤0.01, 2-fold, Oncomine) in at least two other independent GEP studies.
23 genes	A2000*	L2002	S2002	B2005	D2006	H2006	A2009	Sum
BIRC5	x		x	x				3
BUB1B				x	x			2
CCNA2			x	x	x			3
CCNB2				x	x			2
CCT3			x	x				2
CDK1	x			x	x			3
CENPA	x		x	x	x			4
CKS1B	x		x	x	x		x	5
CKS2	x		x	x	x			4
CTPS			x	x				2
FABP5				x			x	2
FAM65B		x		x				2
GMNN					x		x	2
HMGA1	x		x					2
HSPD1			x				x	2
JMJD1C	x		x	x				3
LDHA	x		x	x				3
LGALS3			x	x	x		x	4
MAP3K1	x			x				2
NEK2	x		x		x		x	4
PBK	x				x	x		3
TOP2A	x		x	x	x			4
TTK	x				x			2
* Indicated studies are as follows:
A2000	Alizadeh et al., 2000
B2005	Basso et al., 2005
L2002	Lossos et al., 2002
A2009	Andreasson et al. 2009
S2002	Shipp et al., 2002
D2006	Dave et al., 2006
H2006	Hummel et al., 2006
