# Supplementary material for: Identification of Candidate B-Lymphoma Genes by Cross-Species Gene Expression Profiling
Source: PLoS One. 2013 Oct 9;8(10):e76889. doi: 10.1371/journal.pone.0076889 (PMC3793908; doi:10.1371/journal.pone.0076889)
Supplement: Table S5 — Cox regression analysis for association of DMB expression level with survival of DLBCL patients. (XLS) [file pone.0076889.s008.xls]

## Sheet: Supplemental Table 4
Supplementary Table 4. Expression level of some DMB genes is associated with survival of DLBCL patients.
Gene Symbol 1	Affymetrix ID	CHOP 2			R-CHOP 2			CHOP v R-CHOP
		HazardRatio 3	95% CI 4		HazardRatio 3	95% CI 4		p 5
AURKB	209464_at	1.007	0.776	1.308	1.022	0.783	1.335	0.9383
BCAT1	225285_at	0.912	0.745	1.115	1.01	0.812	1.257	0.4981
BCAT1	226517_at	0.912	0.747	1.113	1.021	0.818	1.274	0.4588
BIRC5	202094_at	0.973	0.668	1.417	1.183	0.881	1.587	0.4226
BIRC5	202095_s_at	1	0.76	1.315	1.13	0.85	1.502	0.544
BOLA3	227291_s_at	1.034	0.747	1.431	1.285	0.938	1.759	0.3456
BUB1B	203755_at	1.131	0.874	1.464	1.064	0.787	1.438	0.7625
CCDC99	221685_s_at	1.116	0.768	1.621	1.375	0.864	2.187	0.492
CCNA2	203418_at	1.016	0.799	1.293	1.266	0.912	1.757	0.2903
CCNA2	213226_at	0.956	0.673	1.359	1.111	0.777	1.588	0.559
CCNB2	202705_at	1.031	0.775	1.371	1.133	0.829	1.55	0.6607
CCT3	200910_at	1.686*	1.057	2.689	1.682	0.999	2.832	0.9944
CDK1	203213_at	0.992	0.769	1.279	1.068	0.848	1.344	0.6731
CDK1	203214_x_at	0.956	0.76	1.203	1.043	0.79	1.377	0.6369
CDK1	210559_s_at	0.948	0.716	1.254	1.092	0.838	1.423	0.4708
CENPA	204962_s_at	1.068	0.797	1.432	1.229	0.876	1.725	0.5407
CKS1B	201897_s_at	1.066	0.777	1.461	1.131	0.86	1.486	0.7814
CKS2	204170_s_at	0.887	0.638	1.235	1.163	0.875	1.547	0.2237
CLCF1	219500_at	0.846	0.685	1.045	0.736*	0.61	0.889	0.3366
COBLL1	203641_s_at	0.86*	0.767	0.963	0.976	0.872	1.092	0.1204
COBLL1	229598_at	0.855*	0.76	0.961	0.849*	0.738	0.976	0.9388
CTPS	202613_at	1.451*	1.007	2.091	1.476*	1.034	2.106	0.9475
DOCK11	238356_at	0.869	0.684	1.105	1.186	0.831	1.692	0.156
ESPL1	204817_at	0.922	0.689	1.235	0.968	0.719	1.303	0.8209
ESPL1	38158_at	0.956	0.724	1.261	0.941	0.693	1.276	0.9401
FABP5	202345_s_at	1.144	0.836	1.566	1.468*	1.081	1.995	0.2645
FAM65B	206707_x_at	0.936	0.746	1.175	1.076	0.782	1.48	0.4863
FKBP1A	200709_at	1.154	0.673	1.978	0.974	0.646	1.467	0.623
FKBP1A	210186_s_at	1.18	0.848	1.642	1.54	0.872	2.721	0.4278
FKBP1A	214119_s_at	0.965	0.665	1.402	0.676	0.401	1.138	0.2752
FOSB	202768_at	0.949	0.862	1.045	0.987	0.859	1.133	0.653
GMNN	218350_s_at	0.973	0.742	1.276	1.031	0.782	1.358	0.7711
HECA	230529_at	0.845	0.655	1.09	0.851	0.709	1.021	0.9646
HMGA1	206074_s_at	1.357	0.989	1.863	1.028	0.763	1.385	0.2103
HMGB3	203744_at	0.867	0.635	1.183	1.143	0.828	1.579	0.2265
HSPD1	200806_s_at	1.267	0.739	2.174	1.886*	1.115	3.19	0.3012
HSPD1	200807_s_at	1.12	0.88	1.425	1.614*	1.059	2.459	0.1401
JMJD1C	221763_at	0.913	0.642	1.3	0.942	0.554	1.604	0.9235
JMJD1C	228793_at	0.903	0.673	1.212	0.93	0.671	1.29	0.8953
KIF18B	222039_at	0.895	0.648	1.235	1.1	0.766	1.58	0.4038
KIF20A	218755_at	0.972	0.7	1.349	1.213	0.812	1.814	0.4023
LDHA	200650_s_at	0.751	0.499	1.131	0.753	0.427	1.326	0.9959
LGALS3	208949_s_at	0.891	0.69	1.151	0.865	0.635	1.178	0.8836
MAP3K1	214786_at	1.109	0.963	1.276	1.166	0.832	1.634	0.7881
MAP3K1	225927_at	0.992	0.685	1.437	1.011	0.665	1.536	0.9482
mMARCH1	1562338_at	0.918	0.788	1.071	1.025	0.877	1.197	0.325
MRPS17	218982_s_at	1.264	0.879	1.818	1.787*	1.18	2.707	0.2186
NDC80	204162_at	1.153	0.848	1.568	1.54*	1.052	2.255	0.2464
NDUFB6	203613_s_at	1.199	0.732	1.963	1.112	0.766	1.615	0.8113
NEK2	204641_at	0.99	0.769	1.275	1.046	0.79	1.387	0.7747
ORC6L	219105_x_at	1.034	0.766	1.397	0.896	0.609	1.317	0.5638
PBK	219148_at	0.965	0.779	1.196	1.08	0.855	1.364	0.4884
PBXIP1	207838_x_at	0.959	0.842	1.093	0.919	0.78	1.083	0.6893
PDE7A	224046_s_at	0.995	0.827	1.198	0.851	0.676	1.072	0.2999
PFDN6	222029_x_at	1.052	0.72	1.537	1.589	0.946	2.668	0.2081
PFDN6	233588_x_at	1.106	0.75	1.631	1.567	0.931	2.637	0.2938
PHC3	215521_at	1.143	0.781	1.671	0.807	0.621	1.049	0.1401
PHC3	226508_at	1.264	0.825	1.935	0.942	0.611	1.453	0.3442
RABEP2	219057_at	0.971	0.69	1.366	0.926	0.67	1.281	0.8441
RABEP2	74694_s_at	1.11	0.88	1.401	1.019	0.804	1.291	0.6121
RACGAP1	222077_s_at	0.964	0.684	1.357	0.964	0.65	1.43	0.9977
RIN3	219456_s_at	0.974	0.786	1.206	1.01	0.782	1.304	0.8304
RIN3	219457_s_at	0.994	0.883	1.119	0.977	0.814	1.172	0.8785
RIN3	60471_at	0.935	0.835	1.046	0.985	0.84	1.155	0.6023
SAP30	204900_x_at	0.81	0.634	1.033	1.083	0.761	1.542	0.1842
SFXN1	218392_x_at	0.917	0.608	1.384	0.987	0.607	1.605	0.8224
SFXN1	230069_at	1.14	0.741	1.752	1.016	0.61	1.689	0.7342
SPAG5	203145_at	0.857	0.613	1.199	1.234	0.845	1.803	0.158
TMEM55B	225287_s_at	1.898*	1.062	3.393	0.763	0.432	1.348	0.028
TOP2A	201291_s_at	0.969	0.805	1.167	1.094	0.817	1.466	0.493
TOP2A	201292_at	0.886	0.646	1.215	1.282	0.906	1.813	0.1231
TTK	204822_at	1.122	0.836	1.506	1.305	0.9	1.892	0.5325
VAMP2	201556_s_at	1.087	0.718	1.646	0.749	0.541	1.036	0.1656
VAMP2	201557_at	1.298	0.941	1.789	0.811	0.61	1.079	0.032
VDAC1	212038_s_at	1.366	0.827	2.256	1.227	0.796	1.89	0.7501
VDAC1	217140_s_at	1.108	0.811	1.513	1.322	0.875	1.997	0.5035
WDFY2	1560112_at	0.96	0.836	1.103	1.013	0.865	1.187	0.6155
WDFY2	227490_at	0.741	0.518	1.058	1.148	0.755	1.745	0.1186
YPEL3	223179_at	0.947	0.772	1.16	0.951	0.817	1.106	0.9742
YPEL3	232077_s_at	0.954	0.674	1.349	0.897	0.64	1.257	0.8035
ZMYM5	206652_at	0.946	0.598	1.495	1.302	0.803	2.11	0.3464
ZMYM5	215948_x_at	0.88	0.692	1.119	0.789	0.538	1.156	0.6339
ZMYM6	219925_at	0.832	0.56	1.236	0.95	0.611	1.479	0.6607
ZMYM6	227594_at	0.952	0.769	1.179	0.763	0.527	1.104	0.3093
ZWILCH	218349_s_at	1.079	0.863	1.35	1.109	0.746	1.65	0.9072
ZWILCH	222606_at	1.468	0.938	2.298	1.49	0.926	2.399	0.9646
1 Bold font and normal font indicate up and down regulated gene expression, respectively.
2 Patients from the Lenz et al. dataset treated with CHOP or R-CHOP.
3 Hazard ratios reaching statistical significance are indicated by asterisks.
4 Confidence intervals of hazard ratios.
5 Comparison of gene expression and survival in CHOP versus R-CHOP treated patients using Chi square analysis.
