# Supplementary material for: Identification of Candidate B-Lymphoma Genes by Cross-Species Gene Expression Profiling
Source: PLoS One. 2013 Oct 9;8(10):e76889. doi: 10.1371/journal.pone.0076889 (PMC3793908; doi:10.1371/journal.pone.0076889)
Supplement: Table S6 — STRING network analysis resulting from select DMB genes. (XLS) [file pone.0076889.s009.xls]

## Sheet: Suppl 5 STRING network
				Supplementary Table 5. STRING network analysis resulting from select DMB genes.
node1	node2	node1_string_id	node2_string_id	node1_external_id	node2_external_id	neighborhood	fusion	cooccurence	homology	coexpression	experimental	knowledge	text mining	combined_score
BUB1	CENPE	982548	979553	ENSP00000302530	ENSP00000265148	0	0	0	0	0.485	0	0.9	0	0.945
CDC27	BUB1B	995989	981056	ENSP00000399255	ENSP00000287598	0	0	0	0	0	0.998	0.9	0	0.999
BUB1	KIF22	982548	975859	ENSP00000302530	ENSP00000160827	0	0	0	0	0.32	0	0.9	0	0.927
CDC20	PLK1	983275	982238	ENSP00000308450	ENSP00000300093	0	0	0	0	0.715	0	0.9	0	0.969
ZWINT	KIF18A	990902	979124	ENSP00000363055	ENSP00000263181	0	0	0	0	0.199	0	0.9	0	0.914
ZWINT	NDC80	990902	978749	ENSP00000363055	ENSP00000261597	0	0	0	0	0.894	0.997	0.9	0	0.999
SPC25	CENPE	980722	979553	ENSP00000282074	ENSP00000265148	0	0	0	0	0.337	0	0.9	0	0.929
CENPA	SKA1	986507	980915	ENSP00000336868	ENSP00000285116	0	0	0	0	0.154	0	0.9	0	0.909
AURKB	CENPM	983931	976138	ENSP00000313950	ENSP00000215980	0	0	0	0	0.294	0	0.9	0	0.924
FOXM1	PLK1	987226	982238	ENSP00000342307	ENSP00000300093	0	0	0	0	0.593	0	0.9	0	0.956
CKAP5	BUB1B	987790	981056	ENSP00000346566	ENSP00000287598	0	0	0	0	0.241	0	0.9	0	0.918
KIF2C	CENPE	990519	979553	ENSP00000361298	ENSP00000265148	0	0	0	0.685	0.684	0	0.9	0	0.966
CENPF	FOXM1	989360	987226	ENSP00000355922	ENSP00000342307	0	0	0	0	0.735	0	0.9	0	0.971
KIF2C	ERCC6L	990519	986298	ENSP00000361298	ENSP00000334675	0	0	0	0	0.233	0	0.9	0	0.918
ZWINT	BUB1	990902	982548	ENSP00000363055	ENSP00000302530	0	0	0	0	0.26	0.987	0.9	0	0.998
ERCC6L	BUB1	986298	982548	ENSP00000334675	ENSP00000302530	0	0	0	0	0.134	0	0.9	0	0.907
FOXM1	AURKB	987226	983931	ENSP00000342307	ENSP00000313950	0	0	0	0	0.659	0	0.9	0	0.963
BUB1	PLK1	982548	982238	ENSP00000302530	ENSP00000300093	0	0	0	0.482	0.304	0.62	0.9	0	0.969
KIF20A	BIRC5	993457	982434	ENSP00000378356	ENSP00000301633	0	0	0	0	0.935	0	0.9	0	0.993
KIF20A	AURKB	993457	983931	ENSP00000378356	ENSP00000313950	0	0	0	0	0.604	0.62	0.9	0	0.982
BUB1B	CCNB1	981056	978198	ENSP00000287598	ENSP00000256442	0	0	0	0	0.902	0	0.9	0	0.989
CKAP5	AURKA	987790	976248	ENSP00000346566	ENSP00000216911	0	0	0	0	0.168	0.559	0.9	0	0.958
NEK2	MAD2L1	989373	981786	ENSP00000355966	ENSP00000296509	0	0	0	0	0.747	0	0.9	0	0.973
TOP2A	MAD2L1	997342	981786	ENSP00000411532	ENSP00000296509	0	0	0	0	0.917	0	0	0	0.917
HJURP	BUB1	997616	982548	ENSP00000414109	ENSP00000302530	0	0	0	0	0.239	0	0.9	0	0.918
CDC20	SKA1	983275	980915	ENSP00000308450	ENSP00000285116	0	0	0	0	0.079	0	0.9	0	0.901
SUFU	LGALS3	990016	978034	ENSP00000358918	ENSP00000254301	0	0	0	0	0	0.645	0.9	0	0.962
CENPF	PLK1	989360	982238	ENSP00000355922	ENSP00000300093	0	0	0	0	0.294	0	0.9	0	0.924
CDCA8	NDC80	984132	978749	ENSP00000316121	ENSP00000261597	0	0	0	0	0.691	0	0.9	0	0.967
ZWILCH	SKA1	983656	980915	ENSP00000311429	ENSP00000285116	0	0	0	0	0.227	0	0.9	0	0.917
CDK1	CCNB1	982972	978198	ENSP00000306043	ENSP00000256442	0	0	0	0	0.896	0.999	0.9	0	0.999
UBE2C	CDK1	988123	982972	ENSP00000348838	ENSP00000306043	0	0	0	0	0.896	0	0.9	0	0.988
CDCA8	CENPE	984132	979553	ENSP00000316121	ENSP00000265148	0	0	0	0	0.762	0	0.9	0	0.974
CDC20	AURKA	983275	976248	ENSP00000308450	ENSP00000216911	0	0	0	0	0.888	0.62	0.9	0	0.995
BIRC5	CENPM	982434	976138	ENSP00000301633	ENSP00000215980	0	0	0	0	0.685	0	0.9	0	0.966
ZWILCH	KIF18A	983656	979124	ENSP00000311429	ENSP00000263181	0	0	0	0	0.167	0	0.9	0	0.911
SPC25	KIF18A	980722	979124	ENSP00000282074	ENSP00000263181	0	0	0	0	0.169	0	0.9	0	0.911
CENPA	ZWILCH	986507	983656	ENSP00000336868	ENSP00000311429	0	0	0	0	0.165	0	0.9	0	0.91
NEK2	KIF22	989373	975859	ENSP00000355966	ENSP00000160827	0	0	0	0	0.18	0	0.9	0	0.912
ZWINT	CENPE	990902	979553	ENSP00000363055	ENSP00000265148	0	0	0	0.615	0.546	0	0.9	0	0.951
KIF2C	NEK2	990519	989373	ENSP00000361298	ENSP00000355966	0	0	0	0	0.78	0	0.9	0	0.976
BUB1	MAD2L1	982548	981786	ENSP00000302530	ENSP00000296509	0	0	0	0	0.465	0	0.9	0	0.942
ZWILCH	MAD2L1	983656	981786	ENSP00000311429	ENSP00000296509	0	0	0	0	0.72	0	0.9	0	0.97
ZWINT	CENPM	990902	976138	ENSP00000363055	ENSP00000215980	0	0	0	0	0.557	0	0.9	0	0.952
KIF2C	BIRC5	990519	982434	ENSP00000361298	ENSP00000301633	0	0	0	0	0.889	0	0.9	0	0.988
TOP2A	CDK1	997342	982972	ENSP00000411532	ENSP00000306043	0	0	0	0	0.896	0.62	0	0	0.957
UBE2C	CCNB1	988123	978198	ENSP00000348838	ENSP00000256442	0	0	0	0	0.896	0	0.9	0	0.988
KIF2C	AURKB	990519	983931	ENSP00000361298	ENSP00000313950	0	0	0	0	0.824	0	0.9	0	0.981
SPC25	NDC80	980722	978749	ENSP00000282074	ENSP00000261597	0	0	0	0	0.37	0.999	0.9	0	0.999
AURKB	CDC20	983931	983275	ENSP00000313950	ENSP00000308450	0	0	0	0	0.771	0	0.9	0	0.975
KIF20A	NUSAP1	993457	978567	ENSP00000378356	ENSP00000260359	0	0	0	0	0.923	0	0	0	0.923
CENPF	MAD2L1	989360	981786	ENSP00000355922	ENSP00000296509	0	0	0	0	0.681	0	0.9	0	0.966
NEK2	CEP250	989373	988051	ENSP00000355966	ENSP00000348401	0	0	0	0	0	0.62	0.9	0	0.959
CENPN	BUB1	993330	982548	ENSP00000377007	ENSP00000302530	0	0	0	0	0.212	0	0.9	0	0.915
CENPF	MLF1IP	989360	980677	ENSP00000355922	ENSP00000281453	0	0	0	0.535	0.294	0	0.9	0	0.924
ZWILCH	PLK1	983656	982238	ENSP00000311429	ENSP00000300093	0	0	0	0	0.121	0	0.9	0	0.906
CDC27	CDC16	995989	988069	ENSP00000399255	ENSP00000348554	0	0	0	0.578	0	0.999	0.9	0	0.999
BUB1B	SPC25	981056	980722	ENSP00000287598	ENSP00000282074	0	0	0	0	0.538	0	0.9	0	0.95
CENPA	ERCC6L	986507	986298	ENSP00000336868	ENSP00000334675	0	0	0	0	0.239	0	0.9	0	0.918
ZWINT	CDC20	990902	983275	ENSP00000363055	ENSP00000308450	0	0	0	0	0.884	0	0.9	0	0.987
HJURP	OIP5	997616	976412	ENSP00000414109	ENSP00000220514	0	0	0	0	0.409	0	0.9	0	0.936
BUB1	SPC25	982548	980722	ENSP00000302530	ENSP00000282074	0	0	0	0	0.282	0.987	0.9	0	0.998
BIRC5	KIF18A	982434	979124	ENSP00000301633	ENSP00000263181	0	0	0	0	0.321	0	0.9	0	0.927
KIF2C	PLK1	990519	982238	ENSP00000361298	ENSP00000300093	0	0	0	0	0.82	0	0.9	0	0.98
BIRC5	BUB1B	982434	981056	ENSP00000301633	ENSP00000287598	0	0	0	0	0.918	0	0.9	0	0.991
KIF2C	MLF1IP	990519	980677	ENSP00000361298	ENSP00000281453	0	0	0	0	0.388	0	0.9	0	0.934
NEK2	CDC16	989373	988069	ENSP00000355966	ENSP00000348554	0	0	0	0	0	0.987	0.9	0	0.998
CENPN	CDCA8	993330	984132	ENSP00000377007	ENSP00000316121	0	0	0	0	0.771	0	0.9	0	0.975
CENPA	RUVBL1	986507	984356	ENSP00000336868	ENSP00000318297	0	0	0	0	0	0.579	0.9	0	0.955
CDC20	CCNB1	983275	978198	ENSP00000308450	ENSP00000256442	0	0	0	0	0.911	0.608	0.9	0	0.996
BIRC5	SPC25	982434	980722	ENSP00000301633	ENSP00000282074	0	0	0	0	0.558	0	0.9	0	0.952
SKA1	NDC80	980915	978749	ENSP00000285116	ENSP00000261597	0	0	0	0	0.145	0.531	0.9	0	0.954
CENPA	MLF1IP	986507	980677	ENSP00000336868	ENSP00000281453	0	0	0	0	0.333	0	0.9	0	0.928
ZWINT	MLF1IP	990902	980677	ENSP00000363055	ENSP00000281453	0	0	0	0	0.853	0	0.9	0	0.984
CENPA	BIRC5	986507	982434	ENSP00000336868	ENSP00000301633	0	0	0	0	0.876	0	0.9	0	0.986
PLK1	CCNB1	982238	978198	ENSP00000300093	ENSP00000256442	0	0	0	0	0.459	0.62	0.9	0	0.976
ERCC6L	ZWILCH	986298	983656	ENSP00000334675	ENSP00000311429	0	0	0	0	0.231	0	0.9	0	0.918
ZWINT	BUB1B	990902	981056	ENSP00000363055	ENSP00000287598	0	0	0	0	0.896	0.993	0.9	0	0.999
ZWILCH	BUB1B	983656	981056	ENSP00000311429	ENSP00000287598	0	0	0	0	0.496	0	0.9	0	0.946
CDC26	CDC20	990942	983275	ENSP00000363322	ENSP00000308450	0	0	0	0	0	0.987	0.9	0	0.998
TOP2A	KIF20A	997342	993457	ENSP00000411532	ENSP00000378356	0	0	0	0	0.91	0	0	0	0.91
KIF2C	SPC25	990519	980722	ENSP00000361298	ENSP00000282074	0	0	0	0	0.502	0	0.9	0	0.946
CDK1	AURKA	982972	976248	ENSP00000306043	ENSP00000216911	0	0	0	0.818	0.852	0	0.9	0	0.984
CKS2	CKS1B	991284	983607	ENSP00000364976	ENSP00000311083	0	0	0	0.961	0.834	0.62	0	0	0.932
KIF20A	CDCA8	993457	984132	ENSP00000378356	ENSP00000316121	0	0	0	0	0.928	0	0.9	0	0.992
KNTC1	BUB1B	985458	981056	ENSP00000328236	ENSP00000287598	0	0	0	0	0.327	0	0.9	0	0.928
ZWILCH	CENPM	983656	976138	ENSP00000311429	ENSP00000215980	0	0	0	0	0.112	0	0.9	0	0.905
KIF20A	PRC1	993457	993399	ENSP00000378356	ENSP00000377793	0	0	0	0	0.936	0	0	0	0.936
ZWILCH	CENPE	983656	979553	ENSP00000311429	ENSP00000265148	0	0	0	0	0.29	0	0.9	0	0.924
TOP2A	PRC1	997342	993399	ENSP00000411532	ENSP00000377793	0	0	0	0	0.91	0	0	0	0.91
CENPA	OIP5	986507	976412	ENSP00000336868	ENSP00000220514	0	0	0	0	0.707	0	0.9	0	0.968
CENPA	PLK1	986507	982238	ENSP00000336868	ENSP00000300093	0	0	0	0	0.699	0	0.9	0	0.967
CDC20	BUB1B	983275	981056	ENSP00000308450	ENSP00000287598	0	0	0	0	0.908	0.999	0.9	0	0.999
CENPF	KNTC1	989360	985458	ENSP00000355922	ENSP00000328236	0	0	0	0.39	0.233	0	0.9	0	0.918
CENPF	BUB1B	989360	981056	ENSP00000355922	ENSP00000287598	0	0	0	0	0.916	0	0.9	0	0.991
MLF1IP	CENPE	980677	979553	ENSP00000281453	ENSP00000265148	0	0	0	0	0.306	0	0.9	0	0.925
SKA1	SPC25	980915	980722	ENSP00000285116	ENSP00000282074	0	0	0	0	0.098	0	0.9	0	0.903
CENPA	NDC80	986507	978749	ENSP00000336868	ENSP00000261597	0	0	0	0	0.829	0	0.9	0	0.981
PLK1	PLK4	982238	980083	ENSP00000300093	ENSP00000270861	0	0	0	0.781	0.243	0	0.9	0	0.919
CENPF	CDC20	989360	983275	ENSP00000355922	ENSP00000308450	0	0	0	0	0.83	0	0.9	0	0.981
MAD2L1	NDC80	981786	978749	ENSP00000296509	ENSP00000261597	0	0	0	0	0.912	0.62	0.9	0	0.996
CENPA	CDC20	986507	983275	ENSP00000336868	ENSP00000308450	0	0	0	0	0.881	0	0.9	0	0.987
PLK1	CENPE	982238	979553	ENSP00000300093	ENSP00000265148	0	0	0	0	0.325	0	0.9	0	0.927
UBE2C	AURKA	988123	976248	ENSP00000348838	ENSP00000216911	0	0	0	0	0.877	0	0.9	0	0.986
CDC20	CENPM	983275	976138	ENSP00000308450	ENSP00000215980	0	0	0	0	0.649	0	0.9	0	0.962
PLK1	NDC80	982238	978749	ENSP00000300093	ENSP00000261597	0	0	0	0	0.319	0	0.9	0	0.927
CDC20	BIRC5	983275	982434	ENSP00000308450	ENSP00000301633	0	0	0	0	0.916	0	0.9	0	0.991
ERCC6L	MLF1IP	986298	980677	ENSP00000334675	ENSP00000281453	0	0	0	0	0.18	0	0.9	0	0.912
BUB1	SKA1	982548	980915	ENSP00000302530	ENSP00000285116	0	0	0	0	0.137	0	0.9	0	0.907
HJURP	CENPA	997616	986507	ENSP00000414109	ENSP00000336868	0	0	0	0	0.725	0.798	0.9	0	0.993
ERCC6L	CENPE	986298	979553	ENSP00000334675	ENSP00000265148	0	0	0	0.413	0.289	0	0.9	0	0.924
NDC80	CENPM	978749	976138	ENSP00000261597	ENSP00000215980	0	0	0	0	0.498	0	0.9	0	0.946
ERCC6L	CDCA8	986298	984132	ENSP00000334675	ENSP00000316121	0	0	0	0	0.49	0	0.9	0	0.945
CENPA	KNTC1	986507	985458	ENSP00000336868	ENSP00000328236	0	0	0	0	0.154	0	0.9	0	0.909
KIF20A	KIF11	993457	978609	ENSP00000378356	ENSP00000260731	0	0	0	0.63	0.919	0	0	0	0.919
BIRC5	KIF11	982434	978609	ENSP00000301633	ENSP00000260731	0	0	0	0	0.905	0	0.9	0	0.989
MLF1IP	KIF18A	980677	979124	ENSP00000281453	ENSP00000263181	0	0	0	0	0.231	0	0.9	0	0.917
CDC26	CDC16	990942	988069	ENSP00000363322	ENSP00000348554	0	0	0	0	0	0.994	0.9	0	0.999
KIF18A	CENPM	979124	976138	ENSP00000263181	ENSP00000215980	0	0	0	0	0.171	0	0.9	0	0.911
CENPA	AURKB	986507	983931	ENSP00000336868	ENSP00000313950	0	0	0	0	0.663	0.62	0.9	0	0.985
HJURP	BUB1B	997616	981056	ENSP00000414109	ENSP00000287598	0	0	0	0	0.704	0	0.9	0	0.968
CDCA8	SPC25	984132	980722	ENSP00000316121	ENSP00000282074	0	0	0	0	0.4	0	0.9	0	0.936
CENPF	BIRC5	989360	982434	ENSP00000355922	ENSP00000301633	0	0	0	0	0.744	0	0.9	0	0.972
BIRC5	SKA1	982434	980915	ENSP00000301633	ENSP00000285116	0	0	0	0	0.313	0	0.9	0	0.926
RUVBL1	NPM1	984356	981856	ENSP00000318297	ENSP00000296930	0	0	0	0	0.084	0	0.9	0	0.902
ERCC6L	CENPM	986298	976138	ENSP00000334675	ENSP00000215980	0	0	0	0	0.241	0	0.9	0	0.918
ZWILCH	SPC25	983656	980722	ENSP00000311429	ENSP00000282074	0	0	0	0	0.225	0	0.9	0	0.917
CENPN	CENPE	993330	979553	ENSP00000377007	ENSP00000265148	0	0	0	0	0.394	0	0.9	0	0.935
PRC1	MAD2L1	993399	981786	ENSP00000377793	ENSP00000296509	0	0	0	0	0.938	0	0	0	0.939
MLF1IP	CENPM	980677	976138	ENSP00000281453	ENSP00000215980	0	0	0	0	0.367	0	0.9	0	0.932
ZWILCH	KIF22	983656	975859	ENSP00000311429	ENSP00000160827	0	0	0	0	0.232	0	0.9	0	0.918
KIF20A	MAD2L1	993457	981786	ENSP00000378356	ENSP00000296509	0	0	0	0	0.929	0	0	0	0.929
CKS1B	SKP2	983607	980285	ENSP00000311083	ENSP00000274255	0	0	0	0	0	0.995	0	0	0.994
AURKB	MLF1IP	983931	980677	ENSP00000313950	ENSP00000281453	0	0	0	0	0.233	0	0.9	0	0.918
MAD2L1	KIF22	981786	975859	ENSP00000296509	ENSP00000160827	0	0	0	0	0.285	0	0.9	0	0.923
CENPF	CENPE	989360	979553	ENSP00000355922	ENSP00000265148	0	0	0	0.552	0.77	0.62	0.9	0	0.99
KIF2C	ZWILCH	990519	983656	ENSP00000361298	ENSP00000311429	0	0	0	0	0.172	0	0.9	0	0.911
ERCC6L	AURKB	986298	983931	ENSP00000334675	ENSP00000313950	0	0	0	0	0.163	0	0.9	0	0.91
NEK2	BUB1	989373	982548	ENSP00000355966	ENSP00000302530	0	0	0	0	0.512	0	0.9	0	0.947
TOP2A	CDC20	997342	983275	ENSP00000411532	ENSP00000308450	0	0	0	0	0.901	0	0	0	0.901
TOP2A	NUSAP1	997342	978567	ENSP00000411532	ENSP00000260359	0	0	0	0	0.905	0	0	0	0.905
BUB1	NDC80	982548	978749	ENSP00000302530	ENSP00000261597	0	0	0	0	0.37	0.987	0.9	0	0.999
BIRC5	AURKA	982434	976248	ENSP00000301633	ENSP00000216911	0	0	0	0	0.895	0.538	0.9	0	0.994
SPC25	CENPM	980722	976138	ENSP00000282074	ENSP00000215980	0	0	0	0	0.199	0	0.9	0	0.914
NEK2	NDC80	989373	978749	ENSP00000355966	ENSP00000261597	0	0	0	0	0.684	0.845	0.9	0	0.994
CDK1	KIF11	982972	978609	ENSP00000306043	ENSP00000260731	0	0	0	0	0.896	0.62	0.9	0	0.995
CDCA8	PLK1	984132	982238	ENSP00000316121	ENSP00000300093	0	0	0	0	0.56	0	0.9	0	0.953
CENPF	CENPM	989360	976138	ENSP00000355922	ENSP00000215980	0	0	0	0	0.277	0	0.9	0	0.922
NEK2	ZWILCH	989373	983656	ENSP00000355966	ENSP00000311429	0	0	0	0	0.168	0	0.9	0	0.911
PLK1	BUB1B	982238	981056	ENSP00000300093	ENSP00000287598	0	0	0	0	0.492	0	0.9	0	0.945
PRC1	KIF11	993399	978609	ENSP00000377793	ENSP00000260731	0	0	0	0	0.926	0	0.9	0	0.992
CENPN	SKA1	993330	980915	ENSP00000377007	ENSP00000285116	0	0	0	0	0.286	0	0.9	0	0.923
CENPF	KIF22	989360	975859	ENSP00000355922	ENSP00000160827	0	0	0	0	0.128	0	0.9	0	0.906
NEK2	SPC25	989373	980722	ENSP00000355966	ENSP00000282074	0	0	0	0	0.338	0	0.9	0	0.929
CENPA	NPM1	986507	981856	ENSP00000336868	ENSP00000296930	0	0	0	0	0	0.798	0.9	0	0.978
UBE2C	BUB1B	988123	981056	ENSP00000348838	ENSP00000287598	0	0	0	0	0.896	0.531	0.9	0	0.994
BUB1B	CENPE	981056	979553	ENSP00000287598	ENSP00000265148	0	0	0	0	0.837	0.809	0.9	0	0.996
AURKB	AURKA	983931	976248	ENSP00000313950	ENSP00000216911	0	0	0	0.947	0.52	0	0.9	0	0.948
CENPE	CENPM	979553	976138	ENSP00000265148	ENSP00000215980	0	0	0	0	0.219	0	0.9	0	0.916
CENPA	SPC25	986507	980722	ENSP00000336868	ENSP00000282074	0	0	0	0	0.589	0	0.9	0	0.956
CDCA8	CENPM	984132	976138	ENSP00000316121	ENSP00000215980	0	0	0	0	0.608	0	0.9	0	0.958
KNTC1	ZWILCH	985458	983656	ENSP00000328236	ENSP00000311429	0	0	0	0	0.186	0.62	0.9	0	0.964
CDC20	BUB1	983275	982548	ENSP00000308450	ENSP00000302530	0	0	0	0	0.439	0.62	0.9	0	0.975
NEK2	FOXM1	989373	987226	ENSP00000355966	ENSP00000342307	0	0	0	0	0.724	0	0.9	0	0.97
BUB1B	MLF1IP	981056	980677	ENSP00000287598	ENSP00000281453	0	0	0	0	0.712	0	0.9	0	0.969
KIF2C	KIF22	990519	975859	ENSP00000361298	ENSP00000160827	0	0	0	0.678	0.386	0	0.9	0	0.934
CDCA8	BUB1B	984132	981056	ENSP00000316121	ENSP00000287598	0	0	0	0	0.76	0	0.9	0	0.974
CENPE	KIF22	979553	975859	ENSP00000265148	ENSP00000160827	0	0	0	0.764	0.133	0	0.9	0	0.907
AURKB	BIRC5	983931	982434	ENSP00000313950	ENSP00000301633	0	0	0	0	0.785	0.996	0.9	0	0.999
CDC16	CCNB1	988069	978198	ENSP00000348554	ENSP00000256442	0	0	0	0	0	0.079	0.9	0	0.901
RBBP4	NPM1	990799	981856	ENSP00000362592	ENSP00000296930	0	0	0	0	0.154	0	0.9	0	0.909
KIF2C	SKA1	990519	980915	ENSP00000361298	ENSP00000285116	0	0	0	0	0.167	0	0.9	0	0.911
BIRC5	MAD2L1	982434	981786	ENSP00000301633	ENSP00000296509	0	0	0	0	0.921	0	0	0	0.921
AURKB	SKA1	983931	980915	ENSP00000313950	ENSP00000285116	0	0	0	0	0.154	0	0.9	0	0.909
SPC25	MLF1IP	980722	980677	ENSP00000282074	ENSP00000281453	0	0	0	0	0.288	0	0.9	0	0.924
PRC1	CDK1	993399	982972	ENSP00000377793	ENSP00000306043	0	0	0	0	0.896	0	0.9	0	0.988
CDC20	NDC80	983275	978749	ENSP00000308450	ENSP00000261597	0	0	0	0	0.91	0	0.9	0	0.99
CENPN	CDC20	993330	983275	ENSP00000377007	ENSP00000308450	0	0	0	0	0.5	0	0.9	0	0.946
ZWINT	MAD2L1	990902	981786	ENSP00000363055	ENSP00000296509	0	0	0	0	0.896	0.538	0.9	0	0.994
NEK2	CDK1	989373	982972	ENSP00000355966	ENSP00000306043	0	0	0	0.814	0.852	0	0.9	0	0.984
CDC27	MAD2L1	995989	981786	ENSP00000399255	ENSP00000296509	0	0	0	0	0	0.927	0	0	0.927
CENPA	AURKA	986507	976248	ENSP00000336868	ENSP00000216911	0	0	0	0	0.881	0	0.9	0	0.987
CENPN	CENPM	993330	976138	ENSP00000377007	ENSP00000215980	0	0	0	0	0.445	0	0.9	0	0.94
KIF2C	KIF11	990519	978609	ENSP00000361298	ENSP00000260731	0	0	0	0.725	0.899	0	0.9	0	0.989
HJURP	CENPE	997616	979553	ENSP00000414109	ENSP00000265148	0	0	0	0	0.641	0	0.9	0	0.961
TOP2A	KIF11	997342	978609	ENSP00000411532	ENSP00000260731	0	0	0	0	0.904	0	0	0	0.904
FOXM1	CCNB1	987226	978198	ENSP00000342307	ENSP00000256442	0	0	0	0	0.864	0	0.9	0	0.985
MAD2L1	KIF11	981786	978609	ENSP00000296509	ENSP00000260731	0	0	0	0	0.939	0.104	0	0	0.942
FOXM1	CENPA	987226	986507	ENSP00000342307	ENSP00000336868	0	0	0	0	0.859	0	0.9	0	0.984
CDC20	NUSAP1	983275	978567	ENSP00000308450	ENSP00000260359	0	0	0	0	0.907	0	0	0	0.907
CKS2	CDK1	991284	982972	ENSP00000364976	ENSP00000306043	0	0	0	0	0.844	0.631	0	0	0.938
CDC20	MLF1IP	983275	980677	ENSP00000308450	ENSP00000281453	0	0	0	0	0.536	0	0.9	0	0.95
BUB1B	CENPM	981056	976138	ENSP00000287598	ENSP00000215980	0	0	0	0	0.614	0	0.9	0	0.958
CENPN	ERCC6L	993330	986298	ENSP00000377007	ENSP00000334675	0	0	0	0	0.382	0	0.9	0	0.934
CENPE	NDC80	979553	978749	ENSP00000265148	ENSP00000261597	0	0	0	0.557	0.679	0.62	0.9	0	0.986
HJURP	SKA1	997616	980915	ENSP00000414109	ENSP00000285116	0	0	0	0	0.25	0	0.9	0	0.919
CDCA8	SKA1	984132	980915	ENSP00000316121	ENSP00000285116	0	0	0	0	0.358	0	0.9	0	0.931
C21orf45	OIP5	981198	976412	ENSP00000290130	ENSP00000220514	0	0	0	0.657	0.245	0	0.9	0	0.919
HJURP	NDC80	997616	978749	ENSP00000414109	ENSP00000261597	0	0	0	0	0.618	0	0.9	0	0.959
PRC1	BUB1B	993399	981056	ENSP00000377793	ENSP00000287598	0	0	0	0	0.912	0	0	0	0.912
CENPA	CDCA8	986507	984132	ENSP00000336868	ENSP00000316121	0	0	0	0	0.815	0	0.9	0	0.98
PRC1	CDC20	993399	983275	ENSP00000377793	ENSP00000308450	0	0	0	0	0.903	0	0	0	0.903
KIF2C	CENPF	990519	989360	ENSP00000361298	ENSP00000355922	0	0	0	0	0.733	0	0.9	0	0.971
CENPF	ERCC6L	989360	986298	ENSP00000355922	ENSP00000334675	0	0	0	0	0.229	0	0.9	0	0.917
CENPN	MLF1IP	993330	980677	ENSP00000377007	ENSP00000281453	0	0	0	0	0.578	0	0.9	0	0.954
BIRC5	NUSAP1	982434	978567	ENSP00000301633	ENSP00000260359	0	0	0	0	0.919	0	0	0	0.919
BUB1	BUB1B	982548	981056	ENSP00000302530	ENSP00000287598	0	0	0	0.665	0.653	0.987	0.9	0	0.999
SKP2	CDK2	980285	979778	ENSP00000274255	ENSP00000266970	0	0	0	0	0	0.954	0.8	0	0.99
PRC1	BIRC5	993399	982434	ENSP00000377793	ENSP00000301633	0	0	0	0	0.936	0	0.9	0	0.993
BIRC5	MLF1IP	982434	980677	ENSP00000301633	ENSP00000281453	0	0	0	0	0.541	0	0.9	0	0.951
CDC27	CCNB1	995989	978198	ENSP00000399255	ENSP00000256442	0	0	0	0	0	0.777	0.9	0	0.976
ERCC6L	PLK1	986298	982238	ENSP00000334675	ENSP00000300093	0	0	0	0	0	0.99	0.9	0	0.998
ZWINT	NEK2	990902	989373	ENSP00000363055	ENSP00000355966	0	0	0	0	0.606	0	0.9	0	0.957
AURKB	BUB1B	983931	981056	ENSP00000313950	ENSP00000287598	0	0	0	0	0.66	0	0.9	0	0.963
CDC27	CDC26	995989	990942	ENSP00000399255	ENSP00000363322	0	0	0	0	0	0.997	0.9	0	0.999
PRC1	AURKA	993399	976248	ENSP00000377793	ENSP00000216911	0	0	0	0	0.816	0	0.9	0	0.98
CENPA	CCNB1	986507	978198	ENSP00000336868	ENSP00000256442	0	0	0	0	0.885	0	0.9	0	0.987
CENPA	CENPE	986507	979553	ENSP00000336868	ENSP00000265148	0	0	0	0	0.712	0	0.9	0	0.969
ZWINT	CKAP5	990902	987790	ENSP00000363055	ENSP00000346566	0	0	0	0	0.198	0	0.9	0	0.914
SKA1	KIF11	980915	978609	ENSP00000285116	ENSP00000260731	0	0	0	0	0.176	0	0.9	0	0.912
BIRC5	PLK1	982434	982238	ENSP00000301633	ENSP00000300093	0	0	0	0	0.714	0	0.9	0	0.969
HJURP	SPC25	997616	980722	ENSP00000414109	ENSP00000282074	0	0	0	0	0.315	0	0.9	0	0.926
ERCC6L	SKA1	986298	980915	ENSP00000334675	ENSP00000285116	0	0	0	0	0.167	0	0.9	0	0.911
PLK1	SPC25	982238	980722	ENSP00000300093	ENSP00000282074	0	0	0	0	0.199	0	0.9	0	0.914
CENPN	AURKB	993330	983931	ENSP00000377007	ENSP00000313950	0	0	0	0	0.242	0	0.9	0	0.919
CENPA	BUB1B	986507	981056	ENSP00000336868	ENSP00000287598	0	0	0	0	0.877	0	0.9	0	0.986
KIF2C	BUB1	990519	982548	ENSP00000361298	ENSP00000302530	0	0	0	0	0.631	0	0.9	0	0.96
CENPN	CENPA	993330	986507	ENSP00000377007	ENSP00000336868	0	0	0	0	0.333	0	0.9	0	0.928
CENPF	SKA1	989360	980915	ENSP00000355922	ENSP00000285116	0	0	0	0	0.112	0	0.9	0	0.905
CDC20	CENPE	983275	979553	ENSP00000308450	ENSP00000265148	0	0	0	0	0.68	0	0.9	0	0.965
KIF11	NUSAP1	978609	978567	ENSP00000260731	ENSP00000260359	0	0	0	0	0.924	0	0	0	0.924
CDCA8	BIRC5	984132	982434	ENSP00000316121	ENSP00000301633	0	0	0	0	0.923	0.992	0.9	0	0.999
CDC26	NEK2	990942	989373	ENSP00000363322	ENSP00000355966	0	0	0	0	0	0.987	0.9	0	0.998
MLF1IP	NDC80	980677	978749	ENSP00000281453	ENSP00000261597	0	0	0	0	0.656	0	0.9	0	0.963
MAD1L1	NEK2	994059	989373	ENSP00000382562	ENSP00000355966	0	0	0	0	0	0.62	0.9	0	0.959
ZWINT	KIF2C	990902	990519	ENSP00000363055	ENSP00000361298	0	0	0	0	0.847	0	0.9	0	0.983
CKS2	CCNB1	991284	978198	ENSP00000364976	ENSP00000256442	0	0	0	0	0.901	0.193	0	0	0.914
BIRC5	CENPE	982434	979553	ENSP00000301633	ENSP00000265148	0	0	0	0	0.732	0	0.9	0	0.971
PLK1	CENPM	982238	976138	ENSP00000300093	ENSP00000215980	0	0	0	0	0.164	0	0.9	0	0.91
PLK1	AURKA	982238	976248	ENSP00000300093	ENSP00000216911	0	0	0	0.817	0.506	0.531	0.9	0	0.973
NEK2	BUB1B	989373	981056	ENSP00000355966	ENSP00000287598	0	0	0	0	0.751	0	0.9	0	0.973
CKS1B	CDKN1B	983607	976831	ENSP00000311083	ENSP00000228872	0	0	0	0	0	0.958	0	0	0.958
KNTC1	CDCA8	985458	984132	ENSP00000328236	ENSP00000316121	0	0	0	0	0.199	0	0.9	0	0.914
ZWINT	ZWILCH	990902	983656	ENSP00000363055	ENSP00000311429	0	0	0	0	0.417	0	0.9	0	0.937
ZWINT	BIRC5	990902	982434	ENSP00000363055	ENSP00000301633	0	0	0	0	0.856	0	0.9	0	0.984
ZWINT	KNTC1	990902	985458	ENSP00000363055	ENSP00000328236	0	0	0	0	0.299	0	0.9	0	0.925
CKAP5	CENPA	987790	986507	ENSP00000346566	ENSP00000336868	0	0	0	0	0.16	0	0.9	0	0.91
LGALS3BP	LGALS3	979033	978034	ENSP00000262776	ENSP00000254301	0	0	0	0	0	0.974	0	0	0.974
NDC80	KIF22	978749	975859	ENSP00000261597	ENSP00000160827	0	0	0	0	0.165	0	0.9	0	0.91
CDCA8	BUB1	984132	982548	ENSP00000316121	ENSP00000302530	0	0	0	0	0.431	0	0.9	0	0.939
CDK2	CDKN1B	979778	976831	ENSP00000266970	ENSP00000228872	0	0	0	0	0	0.999	0.9	0	0.999
HJURP	C21orf45	997616	981198	ENSP00000414109	ENSP00000290130	0	0	0	0	0.172	0	0.9	0	0.911
CENPE	KIF18A	979553	979124	ENSP00000265148	ENSP00000263181	0	0	0	0.728	0.381	0	0.9	0	0.933
ERCC6L	KIF18A	986298	979124	ENSP00000334675	ENSP00000263181	0	0	0	0	0.228	0	0.9	0	0.917
BUB1	CCNB1	982548	978198	ENSP00000302530	ENSP00000256442	0	0	0	0	0.51	0	0.9	0	0.947
RBBP4	RUVBL1	990799	984356	ENSP00000362592	ENSP00000318297	0	0	0	0	0.08	0	0.9	0	0.901
UBE2C	CDC20	988123	983275	ENSP00000348838	ENSP00000308450	0	0	0	0	0.896	0.531	0.9	0	0.994
ZWINT	CDCA8	990902	984132	ENSP00000363055	ENSP00000316121	0	0	0	0	0.602	0	0.9	0	0.957
AURKB	BUB1	983931	982548	ENSP00000313950	ENSP00000302530	0	0	0	0	0.289	0	0.9	0	0.924
CDC20	KIF18A	983275	979124	ENSP00000308450	ENSP00000263181	0	0	0	0	0.311	0	0.9	0	0.926
BIRC5	CCNB1	982434	978198	ENSP00000301633	ENSP00000256442	0	0	0	0	0.917	0	0	0	0.917
NEK2	CENPF	989373	989360	ENSP00000355966	ENSP00000355922	0	0	0	0	0.67	0	0.9	0	0.964
CDC20	MAD2L1	983275	981786	ENSP00000308450	ENSP00000296509	0	0	0	0	0.928	0.999	0	0	0.999
ZWINT	SPC25	990902	980722	ENSP00000363055	ENSP00000282074	0	0	0	0	0.36	0.987	0.9	0	0.999
ZWINT	CENPA	990902	986507	ENSP00000363055	ENSP00000336868	0	0	0	0	0.78	0	0.9	0	0.976
ZWINT	CENPF	990902	989360	ENSP00000363055	ENSP00000355922	0	0	0	0	0.689	0	0.9	0	0.966
CDC20	SPC25	983275	980722	ENSP00000308450	ENSP00000282074	0	0	0	0	0.345	0	0.9	0	0.93
CENPN	ZWILCH	993330	983656	ENSP00000377007	ENSP00000311429	0	0	0	0	0.619	0	0.9	0	0.959
ZWILCH	BUB1	983656	982548	ENSP00000311429	ENSP00000302530	0	0	0	0	0.297	0	0.9	0	0.924
CKAP5	CDC20	987790	983275	ENSP00000346566	ENSP00000308450	0	0	0	0	0.162	0	0.9	0	0.91
CENPN	NDC80	993330	978749	ENSP00000377007	ENSP00000261597	0	0	0	0	0.539	0	0.9	0	0.95
CENPN	KIF18A	993330	979124	ENSP00000377007	ENSP00000263181	0	0	0	0	0.273	0	0.9	0	0.922
ERCC6L	CDK1	986298	982972	ENSP00000334675	ENSP00000306043	0	0	0	0	0.273	0	0.9	0	0.922
BUB1B	KIF22	981056	975859	ENSP00000287598	ENSP00000160827	0	0	0	0	0.415	0	0.9	0	0.937
CDK1	SKA1	982972	980915	ENSP00000306043	ENSP00000285116	0	0	0	0	0.171	0	0.9	0	0.911
MAD2L1	CCNB1	981786	978198	ENSP00000296509	ENSP00000256442	0	0	0	0	0.934	0.168	0	0	0.941
UBE2C	PLK1	988123	982238	ENSP00000348838	ENSP00000300093	0	0	0	0	0.663	0	0.9	0	0.964
CENPF	CENPA	989360	986507	ENSP00000355922	ENSP00000336868	0	0	0	0	0.815	0	0.9	0	0.98
CDC16	MAD2L1	988069	981786	ENSP00000348554	ENSP00000296509	0	0	0	0	0	0.996	0	0	0.996
BUB1B	NDC80	981056	978749	ENSP00000287598	ENSP00000261597	0	0	0	0	0.908	0	0.9	0	0.99
KIF2C	KIF18A	990519	979124	ENSP00000361298	ENSP00000263181	0	0	0	0.734	0.287	0	0.9	0	0.923
MAD2L1	SPC25	981786	980722	ENSP00000296509	ENSP00000282074	0	0	0	0	0.607	0	0.9	0	0.958
KIF2C	CENPA	990519	986507	ENSP00000361298	ENSP00000336868	0	0	0	0	0.896	0	0.9	0	0.988
KIF2C	CDCA8	990519	984132	ENSP00000361298	ENSP00000316121	0	0	0	0	0.836	0	0.9	0	0.982
HJURP	CENPN	997616	993330	ENSP00000414109	ENSP00000377007	0	0	0	0	0.601	0	0.9	0	0.957
CENPN	BIRC5	993330	982434	ENSP00000377007	ENSP00000301633	0	0	0	0	0.679	0	0.9	0	0.965
UBE2C	AURKB	988123	983931	ENSP00000348838	ENSP00000313950	0	0	0	0	0.756	0	0.9	0	0.973
CENPN	KIF2C	993330	990519	ENSP00000377007	ENSP00000361298	0	0	0	0	0.329	0	0.9	0	0.928
CENPA	KIF18A	986507	979124	ENSP00000336868	ENSP00000263181	0	0	0	0	0.26	0	0.9	0	0.921
CDK1	BUB1	982972	982548	ENSP00000306043	ENSP00000302530	0	0	0	0	0.459	0.62	0.9	0	0.976
NEK2	CENPE	989373	979553	ENSP00000355966	ENSP00000265148	0	0	0	0	0.673	0	0.9	0	0.965
CENPA	BUB1	986507	982548	ENSP00000336868	ENSP00000302530	0	0	0	0	0.52	0	0.9	0	0.948
CENPF	NDC80	989360	978749	ENSP00000355922	ENSP00000261597	0	0	0	0.543	0.844	0	0.9	0	0.983
PRC1	CDCA8	993399	984132	ENSP00000377793	ENSP00000316121	0	0	0	0	0.912	0	0	0	0.912
ZWINT	PLK1	990902	982238	ENSP00000363055	ENSP00000300093	0	0	0	0	0.233	0	0.9	0	0.918
CDCA8	MLF1IP	984132	980677	ENSP00000316121	ENSP00000281453	0	0	0	0	0.552	0	0.9	0	0.952
CENPN	OIP5	993330	976412	ENSP00000377007	ENSP00000220514	0	0	0	0	0.346	0	0.9	0	0.93
ERCC6L	BIRC5	986298	982434	ENSP00000334675	ENSP00000301633	0	0	0	0	0.365	0	0.9	0	0.932
CDK2	CCNB1	979778	978198	ENSP00000266970	ENSP00000256442	0	0	0	0	0	0.954	0	0	0.954
CENPN	BUB1B	993330	981056	ENSP00000377007	ENSP00000287598	0	0	0	0	0.556	0	0.9	0	0.952
NEK2	UBE2C	989373	988123	ENSP00000355966	ENSP00000348838	0	0	0	0	0.839	0	0.9	0	0.982
KNTC1	CENPE	985458	979553	ENSP00000328236	ENSP00000265148	0	0	0	0	0.224	0	0.9	0	0.917
CENPF	KIF18A	989360	979124	ENSP00000355922	ENSP00000263181	0	0	0	0	0.256	0	0.9	0	0.92
KIF20A	PLK1	993457	982238	ENSP00000378356	ENSP00000300093	0	0	0	0	0.427	0	0.9	0	0.938
CDC16	BUB1B	988069	981056	ENSP00000348554	ENSP00000287598	0	0	0	0	0	0.997	0.9	0	0.999
CDK1	PLK4	982972	980083	ENSP00000306043	ENSP00000270861	0	0	0	0.794	0.645	0	0.9	0	0.962
BUB1	BIRC5	982548	982434	ENSP00000302530	ENSP00000301633	0	0	0	0	0.6	0	0.9	0	0.957
CDC20	KIF11	983275	978609	ENSP00000308450	ENSP00000260731	0	0	0	0	0.909	0.07	0	0	0.909
ZWINT	AURKB	990902	983931	ENSP00000363055	ENSP00000313950	0	0	0	0	0.536	0	0.9	0	0.95
NUSAP1	CCNB1	978567	978198	ENSP00000260359	ENSP00000256442	0	0	0	0	0.912	0	0	0	0.912
NDC80	NUSAP1	978749	978567	ENSP00000261597	ENSP00000260359	0	0	0	0	0.915	0	0	0	0.916
CDC26	BUB1B	990942	981056	ENSP00000363322	ENSP00000287598	0	0	0	0	0	0.987	0.9	0	0.998
CENPF	SPC25	989360	980722	ENSP00000355922	ENSP00000282074	0	0	0	0	0.346	0	0.9	0	0.93
MAD2L1	NUSAP1	981786	978567	ENSP00000296509	ENSP00000260359	0	0	0	0	0.908	0	0	0	0.908
CDK1	BUB1B	982972	981056	ENSP00000306043	ENSP00000287598	0	0	0	0	0.896	0	0.9	0	0.988
KIF2C	KNTC1	990519	985458	ENSP00000361298	ENSP00000328236	0	0	0	0	0.18	0	0.9	0	0.912
CDC27	NEK2	995989	989373	ENSP00000399255	ENSP00000355966	0	0	0	0	0	0.531	0.9	0	0.95
CENPN	PLK1	993330	982238	ENSP00000377007	ENSP00000300093	0	0	0	0	0.185	0	0.9	0	0.913
CDCA8	AURKB	984132	983931	ENSP00000316121	ENSP00000313950	0	0	0	0	0.536	0.991	0.9	0	0.999
CENPA	C21orf45	986507	981198	ENSP00000336868	ENSP00000290130	0	0	0	0	0.167	0	0.9	0	0.911
CDK1	PLK1	982972	982238	ENSP00000306043	ENSP00000300093	0	0	0	0.715	0.424	0	0.9	0	0.938
ERCC6L	CDC20	986298	983275	ENSP00000334675	ENSP00000308450	0	0	0	0	0.219	0	0.9	0	0.916
ZWILCH	NDC80	983656	978749	ENSP00000311429	ENSP00000261597	0	0	0	0	0.514	0	0.9	0	0.948
BUB1B	SKA1	981056	980915	ENSP00000287598	ENSP00000285116	0	0	0	0	0.3	0	0.9	0	0.925
KIF2C	NDC80	990519	978749	ENSP00000361298	ENSP00000261597	0	0	0	0	0.78	0	0.9	0	0.976
KIF2C	CENPM	990519	976138	ENSP00000361298	ENSP00000215980	0	0	0	0	0.317	0	0.9	0	0.927
PLK1	MAD2L1	982238	981786	ENSP00000300093	ENSP00000296509	0	0	0	0	0.44	0	0.9	0	0.94
KNTC1	MLF1IP	985458	980677	ENSP00000328236	ENSP00000281453	0	0	0	0	0.242	0	0.9	0	0.919
ZWILCH	CDC20	983656	983275	ENSP00000311429	ENSP00000308450	0	0	0	0	0.262	0	0.9	0	0.921
HJURP	CENPF	997616	989360	ENSP00000414109	ENSP00000355922	0	0	0	0	0.481	0	0.9	0	0.944
CENPN	CENPF	993330	989360	ENSP00000377007	ENSP00000355922	0	0	0	0	0.261	0	0.9	0	0.921
KIF2C	MAD2L1	990519	981786	ENSP00000361298	ENSP00000296509	0	0	0	0	0.867	0.121	0.9	0	0.986
KIF2C	CKAP5	990519	987790	ENSP00000361298	ENSP00000346566	0	0	0	0	0.183	0	0.9	0	0.912
ZWINT	ERCC6L	990902	986298	ENSP00000363055	ENSP00000334675	0	0	0	0	0.198	0	0.9	0	0.914
CDK1	BIRC5	982972	982434	ENSP00000306043	ENSP00000301633	0	0	0	0	0.881	0.809	0.9	0	0.997
CDCA8	ZWILCH	984132	983656	ENSP00000316121	ENSP00000311429	0	0	0	0	0.384	0	0.9	0	0.934
SPC25	KIF22	980722	975859	ENSP00000282074	ENSP00000160827	0	0	0	0	0.132	0	0.9	0	0.907
ZWILCH	MLF1IP	983656	980677	ENSP00000311429	ENSP00000281453	0	0	0	0	0.506	0	0.9	0	0.947
RBBP4	CENPA	990799	986507	ENSP00000362592	ENSP00000336868	0	0	0	0	0	0.552	0.9	0	0.952
MAD2L1	BUB1B	981786	981056	ENSP00000296509	ENSP00000287598	0	0	0	0	0.911	0.62	0.9	0	0.996
KIF18A	NDC80	979124	978749	ENSP00000263181	ENSP00000261597	0	0	0	0	0.313	0	0.9	0	0.926
CENPF	BUB1	989360	982548	ENSP00000355922	ENSP00000302530	0	0	0	0	0.459	0	0.9	0	0.942
KIF2C	BUB1B	990519	981056	ENSP00000361298	ENSP00000287598	0	0	0	0	0.871	0	0.9	0	0.986
CDC27	CDC20	995989	983275	ENSP00000399255	ENSP00000308450	0	0	0	0	0	0.999	0.9	0	0.999
ERCC6L	SPC25	986298	980722	ENSP00000334675	ENSP00000282074	0	0	0	0	0.231	0	0.9	0	0.918
BUB1B	KIF11	981056	978609	ENSP00000287598	ENSP00000260731	0	0	0	0	0.902	0	0	0	0.902
KNTC1	NDC80	985458	978749	ENSP00000328236	ENSP00000261597	0	0	0	0	0.313	0	0.9	0	0.926
NDC80	CCNB1	978749	978198	ENSP00000261597	ENSP00000256442	0	0	0	0	0.905	0	0.9	0	0.989
CENPN	SPC25	993330	980722	ENSP00000377007	ENSP00000282074	0	0	0	0	0.423	0	0.9	0	0.938
KIF20A	CDC20	993457	983275	ENSP00000378356	ENSP00000308450	0	0	0	0	0.916	0	0	0	0.916
ERCC6L	CCNB1	986298	978198	ENSP00000334675	ENSP00000256442	0	0	0	0	0.221	0	0.9	0	0.916
MAD1L1	MAD2L1	994059	981786	ENSP00000382562	ENSP00000296509	0	0	0	0	0	0.997	0.9	0	0.999
CKS1B	CDK2	983607	979778	ENSP00000311083	ENSP00000266970	0	0	0	0	0	0.957	0	0	0.957
ERCC6L	NDC80	986298	978749	ENSP00000334675	ENSP00000261597	0	0	0	0	0.264	0	0.9	0	0.921
KNTC1	CDC20	985458	983275	ENSP00000328236	ENSP00000308450	0	0	0	0	0.16	0	0.9	0	0.91
CENPN	ZWINT	993330	990902	ENSP00000377007	ENSP00000363055	0	0	0	0	0.461	0	0.9	0	0.942
MAD2L1	CENPE	981786	979553	ENSP00000296509	ENSP00000265148	0	0	0	0	0.667	0	0.9	0	0.964
CENPF	CDCA8	989360	984132	ENSP00000355922	ENSP00000316121	0	0	0	0	0.622	0	0.9	0	0.959
KIF2C	AURKA	990519	976248	ENSP00000361298	ENSP00000216911	0	0	0	0	0.885	0.62	0	0	0.953
MLF1IP	OIP5	980677	976412	ENSP00000281453	ENSP00000220514	0	0	0	0	0.395	0	0.9	0	0.935
AURKB	PLK1	983931	982238	ENSP00000313950	ENSP00000300093	0	0	0	0.824	0.409	0	0.9	0	0.936
UBE2C	MAD2L1	988123	981786	ENSP00000348838	ENSP00000296509	0	0	0	0	0.856	0.531	0	0	0.927
SKA1	CENPM	980915	976138	ENSP00000285116	ENSP00000215980	0	0	0	0	0.111	0	0.9	0	0.905
PRC1	NUSAP1	993399	978567	ENSP00000377793	ENSP00000260359	0	0	0	0	0.941	0	0	0	0.941
PRC1	FOXM1	993399	987226	ENSP00000377793	ENSP00000342307	0	0	0	0	0.914	0	0	0	0.914
BIRC5	NDC80	982434	978749	ENSP00000301633	ENSP00000261597	0	0	0	0	0.768	0	0.9	0	0.975
NEK2	PLK1	989373	982238	ENSP00000355966	ENSP00000300093	0	0	0	0.743	0.458	0	0.9	0	0.942
CDCA8	CDC20	984132	983275	ENSP00000316121	ENSP00000308450	0	0	0	0	0.886	0	0.9	0	0.987
KIF11	AURKA	978609	976248	ENSP00000260731	ENSP00000216911	0	0	0	0	0.859	0.548	0.9	0	0.992
BUB1B	KIF18A	981056	979124	ENSP00000287598	ENSP00000263181	0	0	0	0	0.333	0	0.9	0	0.928
TOP2A	CCNB1	997342	978198	ENSP00000411532	ENSP00000256442	0	0	0	0	0.903	0	0	0	0.903
NEK2	PLK4	989373	980083	ENSP00000355966	ENSP00000270861	0	0	0	0.752	0.605	0	0.9	0	0.957
KIF2C	CDC20	990519	983275	ENSP00000361298	ENSP00000308450	0	0	0	0	0.899	0	0.9	0	0.989
FOXM1	BIRC5	987226	982434	ENSP00000342307	ENSP00000301633	0	0	0	0	0.888	0	0.9	0	0.988
PRC1	CCNB1	993399	978198	ENSP00000377793	ENSP00000256442	0	0	0	0	0.909	0	0	0	0.909
AURKB	CENPE	983931	979553	ENSP00000313950	ENSP00000265148	0	0	0	0	0.306	0	0.9	0	0.925
MAD1L1	NDC80	994059	978749	ENSP00000382562	ENSP00000261597	0	0	0	0.516	0	0.62	0.9	0	0.959
PLK1	KIF22	982238	975859	ENSP00000300093	ENSP00000160827	0	0	0	0	0.288	0	0.9	0	0.924
CENPF	AURKB	989360	983931	ENSP00000355922	ENSP00000313950	0	0	0	0	0.489	0	0.9	0	0.945
KNTC1	BIRC5	985458	982434	ENSP00000328236	ENSP00000301633	0	0	0	0	0.153	0	0.9	0	0.909
C21orf45	MLF1IP	981198	980677	ENSP00000290130	ENSP00000281453	0	0	0	0	0.302	0	0.9	0	0.925
ZWILCH	BIRC5	983656	982434	ENSP00000311429	ENSP00000301633	0	0	0	0	0.462	0	0.9	0	0.942
KIF20A	BUB1B	993457	981056	ENSP00000378356	ENSP00000287598	0	0	0	0	0.916	0	0	0	0.916
SKP2	CDKN1B	980285	976831	ENSP00000274255	ENSP00000228872	0	0	0	0	0	0.997	0.9	0	0.999
SKA1	CENPE	980915	979553	ENSP00000285116	ENSP00000265148	0	0	0	0	0.193	0.531	0.9	0	0.956
PRC1	SKA1	993399	980915	ENSP00000377793	ENSP00000285116	0	0	0	0	0.192	0	0.9	0	0.913
CDC20	CDK1	983275	982972	ENSP00000308450	ENSP00000306043	0	0	0	0	0.873	0	0.9	0	0.986
KIF20A	NEK2	993457	989373	ENSP00000378356	ENSP00000355966	0	0	0	0	0.9	0	0	0	0.9
CDC16	CDC20	988069	983275	ENSP00000348554	ENSP00000308450	0	0	0	0	0	0.999	0.9	0	0.999
CENPF	ZWILCH	989360	983656	ENSP00000355922	ENSP00000311429	0	0	0	0	0.141	0	0.9	0	0.908
AURKB	SPC25	983931	980722	ENSP00000313950	ENSP00000282074	0	0	0	0	0.325	0	0.9	0	0.927
FOXM1	CDK1	987226	982972	ENSP00000342307	ENSP00000306043	0	0	0	0	0.85	0.62	0.9	0	0.993
ERCC6L	BUB1B	986298	981056	ENSP00000334675	ENSP00000287598	0	0	0	0	0.381	0	0.9	0	0.933
PLK1	MLF1IP	982238	980677	ENSP00000300093	ENSP00000281453	0	0	0	0	0	0.62	0.9	0	0.959
NEK2	CDC20	989373	983275	ENSP00000355966	ENSP00000308450	0	0	0	0	0.857	0	0.9	0	0.984
AURKB	NDC80	983931	978749	ENSP00000313950	ENSP00000261597	0	0	0	0	0.473	0.552	0.9	0	0.973
HJURP	MLF1IP	997616	980677	ENSP00000414109	ENSP00000281453	0	0	0	0	0.656	0	0.9	0	0.963
CDCA8	KIF18A	984132	979124	ENSP00000316121	ENSP00000263181	0	0	0	0	0.498	0	0.9	0	0.946
CENPN	C21orf45	993330	981198	ENSP00000377007	ENSP00000290130	0	0	0	0	0.197	0	0.9	0	0.914
CENPA	CENPM	986507	976138	ENSP00000336868	ENSP00000215980	0	0	0	0	0.304	0	0.9	0	0.925
